# Supplementary material for: Increased circulating levels of Factor H-Related Protein 4 are strongly associated with age-related macular degeneration
Source: Nat Commun. 2020 Feb 7;11:778. doi: 10.1038/s41467-020-14499-3 (PMC7005798; doi:10.1038/s41467-020-14499-3)
Supplement: Supplementary file 4 — Supplementary Data 1 [file 41467_2020_14499_MOESM4_ESM.xlsx]

## Sheet: IAMDGC CFH SNPs and AMD
Supplementary Data 1. Single-variant association analyses with AMD for the 8 AMD independently associated variants at the CFH locus from the IAMDGC study (Fritsche et al. 2016).
	IAMDGC study				Cambridge				EUGENDA				Cambridge &
	(N=17,832 controls,				(N=214 controls,				(N=308 controls,				EUGENDA
	N=16,144 cases)				N=304 cases)				N=180 cases)				meta-analysis
dbSNP ID	MAF		OR	P	MAF		OR	P	MAF		OR	P	OR	P
Chr:Positiona
Major/Minor
Allele
(IAMDGC
signal
number)	Controls	Cases			Controls	Cases			Controls	Cases
rs10922109	0.426	0.223	0.38	9.6 x 10-618	0.415	0.208	0.37	1.3 x 10-11	0.437	0.219	0.37	2.2 x 10-10	0.37	1.7 x 10-20
1:196704632
C/A
1.1
rs570618	0.364	0.58	2.38	2.0 x 10-590	0.367	0.599	2.48	1.2 x 10-11	0.354	0.572	2.36	6.4 x 10-10	2.42	4.8 x 10-20
1:196657064
G/T
1.2
rs121913059	0.00014	0.003	20.28	8.9 x 10-24	Only 1 case heterozygote carrier				No T allele carriers				Not meta-analysed
1:196716375
C/T
1.3
rs148553336	0.009	0.003	0.29	8.6 x 10-26	0.02	0.002	0.07	0.019	0.004	No C allele carriers	Not analysed		Not meta-analysed
1:196613173
T/C
1.4
rs187328863	0.028	0.054	2.27	1.1 x 10-68	0.01	0.047	7.91	0.002	0.038	0.04	1.14	0.713	1.83	0.062
1:196380158
C/T
1.5
rs61818925	0.385	0.284	0.6	6.0 x 10‑165	0.399	0.276	0.52	1.1 x 10-5	0.393	0.315	0.68	0.009	0.59	6.8 x 10-7
1:196815450
G/T
1.6
rs35292876	0.009	0.021	2.42	8.2 x 10-37	0.005	0.016	3.67	0.096	0.008	0.025	2.83	0.059	3.08	0.012
1:196706642
C/T
1.7
rs191281603	0.006	0.007	1.07	0.68a	0.009	0.007	0.5	0.565	0.01	0.008	0.62	0.638	0.57	0.465
1:196958651
C/G
1.8
IAMDGC = International Age-related Macular Degeneration Genomics Consortium; MAF = Minor Allele Frequency.
aRare variant rs191281603 (IAMDGC signal number 1.8; MAF=0.007 in cases; MAF=0.006 in controls) showed genome-wide significant association in the sequential forward
selection analysis of the IAMDGC study only after conditioning on all the other 7 associated variants at the CFH locus (OR=0.39 and P-value=1.4x10-8).
