# Supplementary material for: Increased circulating levels of Factor H-Related Protein 4 are strongly associated with age-related macular degeneration
Source: Nat Commun. 2020 Feb 7;11:778. doi: 10.1038/s41467-020-14499-3 (PMC7005798; doi:10.1038/s41467-020-14499-3)
Supplement: Supplementary file 5 — Supplementary Data 2 [file 41467_2020_14499_MOESM5_ESM.xlsx]

## Sheet: IAMDGC CFH SNPs and FH,FHR4
Supplementary Data 2. Single-variant association analyses with FHR-4/FH levels for the 8 AMD independently associated variants at the CFH locus from the IAMDGC study (Fritsche et al. 2016).
		Cambridge						EUGENDA						Cambridge & EUGENDA meta-analysis
				Association with FHR-4 levelsa		Association with				Association with FHR-4 levelsa		Association with		Association with		Association with
						FH levelsa						FH levelsa		FHR-4 levels		FH levels
				Controls only	All samples, AMD-adjusted	Controls only	All samples, AMD-adjusted			Controls only	All samples, AMD-adjusted	Controls only	All samples, AMD-adjusted	Controls only	All samples, AMD- adjusted	Controls only	All samples, AMD-adjusted
				(N=214)	(N=518)	(N=214)	(N=518)			(N=308)	(N=488)	(N=308)	(N=488)	(N=522)	(N=1,006)	(N=522)	(N=1,006)
IAMDGC association signal number	dbSNP ID	MAF		Beta	Beta	Beta	Beta	MAF		Beta	Beta	Beta	Beta	Beta	Beta	Beta	Beta
(directionb)	(Chr:Positionc:Alleles)	Controls	Cases	(SE)	(SE)	(SE)	(SE)	Controls	Cases	(SE)	(SE)	(SE)	(SE)	(SE)	(SE)	(SE)	(SE)
				P-value	P-value	P-value	P-value			P-value	P-value	P-value	P-value	P-value	P-value	P-value	P-value
1.1	rs10922109			-0.42	-0.43	0.07	0.04			-0.41	-0.42	0.03	0.02	-0.41	-0.42	0.05	0.03
(-)	(1:196704632:C>A)	0.415	0.208	0.07	0.05	0.02	0.01	0.437	0.219	0.04	0.03	0.02	0.02	0.03	0.03	0.01	0.01
				6.1 x 10-9	5.8 x 10-16	3.6 x 10-4	0.003			7.3 x 10-25	3.3 x 10-35	0.124	0.318	1.8 x 10-37	2.2 x 10-56	3.7 x 10-4	0.005
1.2	rs570618			0.32	0.2	-0.01	-0.004			0.24	0.24	0.01	0.01	0.26	0.23	0.0005	0.0008
(+)	(1:196657064:G>T)	0.367	0.599	0.07	0.05	0.02	0.01	0.354	0.572	0.04	0.03	0.02	0.01	0.04	0.03	0.01	0.01
				1.7 x 10-5	3.8 x 10-5	0.63	0.783			2.7 x 10-8	3.0 x 10-12	0.641	0.669	9.3 x 10-13	1.6 x 10-16	0.972	0.933
1.3	rs121913059	Only 1 case heterozygote carrier						No T allele carriers observed						Not meta-analysed
(+)	(1:196716375:C>T)
1.4	rs148553336			0.3	0.28	-0.16	-0.17			0.7		-0.29		0.46		-0.19
(-)	(1:196613173:T>C)	0.02	0.002	0.28	0.27	0.07	0.07	0.004	No C allele	0.37	Not	0.15	Not	0.22	Not	0.07	Not
				0.276	0.287	0.034	0.019		observed	0.059	analysed	0.055	analysed	0.045	meta-analysed	0.006	meta-analysed
1.5	rs187328863			-0.13	0.31	0.01	-0.07			0.45	0.35	-0.004	-0.07	0.41	0.34	-0.003	-0.07
(+)	(1:196380158:C>T)	0.01	0.047	0.48	0.15	0.07	0.04	0.038	0.04	0.12	0.1	0.05	0.04	0.12	0.08	0.05	0.03
				0.791	0.038	0.941	0.107			2.1 x 10-4	2.9 x 10-4	0.929	0.089	3.5 x 10-4	2.8 x 10-5	0.954	0.019
1.6	rs61818925			-0.35	-0.29	0.01	-0.01			-0.27	-0.29	-0.06	-0.06	-0.29	-0.29	-0.03	-0.03
(-)	(1:196815450:G>T)	0.399	0.276	0.08	0.06	0.02	0.02	0.393	0.315	0.04	0.04	0.02	0.02	0.04	0.03	0.01	0.01
				1.1 x 10-5	1.8 x 10-7	0.726	0.642			6.6 x 10-10	3.3 x 10-15	0.002	4.3 x 10-4	8.4 x 10-15	2.8 x 10-22	0.027	0.005
1.7	rs35292876			1.12	-0.05	-0.17	-0.11			0.57	0.32	-0.07	0.04	0.66	0.22	-0.1	-0.03
(+)	(1:196706642:C>T)	0.005	0.016	0.55	0.23	0.15	0.06	0.008	0.025	0.24	0.14	0.1	0.06	0.22	0.12	0.08	0.04
				0.041	0.815	0.275	0.09			0.016	0.019	0.445	0.517	0.002	0.057	0.217	0.5
1.8	rs191281603			-0.37	0.11	-0.27	-0.09			0.09	0.23	0.17	0.24	0.03	0.2	0.05	0.1
(+)	(1:196958651:C>G)	0.009	0.007	0.7	0.46	0.19	0.13	0.01	0.008	0.29	0.25	0.12	0.11	0.27	0.22	0.1	0.08
				0.593	0.812	0.157	0.49			0.742	0.357	0.151	0.025	0.92	0.357	0.634	0.198
aWald tests using linear regression models adjusted for sex, age, batch effects and the first two ancestry principal components (as estimated within the IAMDG study (Fritsche et al. 2016));
bdirection of association with AMD for the minor allele, as estimated in the IAMDG study (Fritsche et al. 2016);
cChromosomal position is given according to the NCBI RefSeq hg19 human genome reference assembly.
Bonferroni correction for multiple testing of 8 variants = 0.00625 (0.05/8).
MAF, Minor Allele Frequency; Chr, chromosome; SE, Standard Error; IAMDGC, International Age-related Macular Degeneration Genomics Consortium study (Fritsche et al. 2016).
