# Supplementary material for: Increased circulating levels of Factor H-Related Protein 4 are strongly associated with age-related macular degeneration
Source: Nat Commun. 2020 Feb 7;11:778. doi: 10.1038/s41467-020-14499-3 (PMC7005798; doi:10.1038/s41467-020-14499-3)
Supplement: Supplementary file 6 — Supplementary Data 3 [file 41467_2020_14499_MOESM6_ESM.xlsx]

## Sheet: FHR4 Meta, Controls
Supplementary Data 3. Association results for the variants showing a P-value ≤ 10-6 in the GWAS meta-analysis of FHR-4 levels using controls only.
Marker	Chromosome	Position	Allele 1	Allele 2 (Effect)	MinFreq	MaxFreq	Effect Size	StdErr	P-value	Direction	H2	Het P-value
					Allele 2	Allele 2
rs10737680	1	196679455	a	c	0.4182	0.4383	-0.4131	0.032	4.147e-38	--	0	0.7204
rs2274700	1	196682947	a	g	0.5617	0.5818	0.4131	0.032	4.147e-38	++	0	0.7204
rs7535263	1	196682346	a	g	0.5617	0.5818	0.4131	0.032	4.147e-38	++	0	0.7204
rs6677089	1	196684313	a	c	0.4174	0.4383	-0.4122	0.032	7.177e-38	--	0	0.7589
rs6688272	1	196684392	t	g	0.5617	0.5828	0.412	0.0321	8.282e-38	++	0	0.7701
rs10922109 (1.1)	1	196704632	a	c	0.5621	0.5847	0.4122	0.0322	1.613e-37	++	0	0.8787
rs1329427	1	196704559	t	c	0.5621	0.5846	0.4121	0.0322	1.649e-37	++	0	0.8775
rs10801559	1	196704204	a	g	0.5619	0.5845	0.4114	0.0322	1.794e-37	++	0	0.8719
rs3753395	1	196686652	a	t	0.4159	0.4383	-0.41	0.0321	2.234e-37	--	0	0.858
rs10465586	1	196687329	a	t	0.4159	0.4383	-0.41	0.0321	2.238e-37	--	0	0.8582
rs10922104	1	196687730	a	g	0.4159	0.4383	-0.41	0.0321	2.238e-37	--	0	0.8582
rs10922105	1	196690250	a	c	0.4159	0.4383	-0.41	0.0321	2.26e-37	--	0	0.8591
rs10922106	1	196691464	a	g	0.4159	0.4383	-0.41	0.0321	2.262e-37	--	0	0.8592
rs10801558	1	196699044	t	g	0.4159	0.4383	-0.41	0.0321	2.27e-37	--	0	0.8596
rs1410996	1	196696933	a	g	0.5617	0.5841	0.41	0.0321	2.27e-37	++	0	0.8596
rs3766405	1	196695161	t	c	0.5617	0.5841	0.41	0.0321	2.27e-37	++	0	0.8596
rs7514261	1	196700914	a	g	0.5617	0.5841	0.41	0.0321	2.27e-37	++	0	0.8596
rs7540032	1	196701284	t	c	0.5617	0.5841	0.41	0.0321	2.27e-37	++	0	0.8596
rs10922108	1	196701473	a	t	0.4159	0.4383	-0.41	0.0321	2.271e-37	--	0	0.8597
rs1329428	1	196702810	t	c	0.5617	0.5841	0.41	0.0321	2.271e-37	++	0	0.8597
rs1909130	1	196773809	t	g	0.7403	0.7475	0.4877	0.0407	3.698e-33	++	1.7	0.3132
rs10801568	1	196791881	t	g	0.2618	0.262	-0.4783	0.0401	7.629e-33	--	40.4	0.1951
rs61818890	1	196795018	t	g	0.2613	0.2614	-0.476	0.04	1.151e-32	--	42.6	0.1868
rs61822227	1	196767705	a	c	0.2579	0.2643	-0.4747	0.0399	1.157e-32	--	0	0.3448
rs10754204	1	196792975	t	g	0.7387	0.7388	0.4759	0.04	1.215e-32	++	42.5	0.1871
rs424150	1	196786957	c	g	0.7298	0.7351	0.4729	0.0398	1.291e-32	++	42.8	0.1862
rs10801569	1	196792897	a	g	0.7388	0.7389	0.4757	0.04	1.341e-32	++	42.7	0.1864
rs12039050	1	196738732	t	g	0.7299	0.7382	0.4697	0.0395	1.467e-32	++	0	0.4219
rs7416290	1	196754667	a	g	0.7306	0.7375	0.473	0.0398	1.533e-32	++	0	0.3999
rs140024897	1	196752873	t	c	0.2622	0.2691	-0.473	0.0398	1.585e-32	--	0	0.4004
rs10922115	1	196742800	a	t	0.7341	0.7427	0.4739	0.0399	1.737e-32	++	0	0.3812
rs10922120	1	196759960	t	c	0.263	0.2699	-0.4724	0.0399	2.036e-32	--	0	0.3803
rs61822230	1	196774745	a	g	0.7378	0.748	0.4817	0.0408	3.106e-32	++	14.9	0.2785
rs138382496	1	196785591	t	c	0.2551	0.2553	-0.478	0.0414	8.292e-31	--	41	0.1929
rs12034928	1	196864302	a	g	0.7559	0.767	0.4589	0.0398	8.936e-31	++	0	0.6304
rs7367184	1	196860735	a	g	0.756	0.767	0.459	0.0398	9.69e-31	++	0	0.6229
rs7366238	1	196860797	a	g	0.2328	0.244	-0.4592	0.0399	1.008e-30	--	0	0.624
rs7413610	1	196855689	a	g	0.7561	0.7668	0.4587	0.0399	1.209e-30	++	0	0.6041
rs4915363	1	196905205	t	c	0.2377	0.2434	-0.448	0.0392	2.651e-30	--	0	0.655
rs200511029	1	196903936	g	gt	0.2362	0.2439	-0.4506	0.0395	3.577e-30	--	0	0.6733
rs147694307	1	196789200	a	g	0.2395	0.24	-0.4749	0.0416	3.655e-30	--	0	0.4534
rs10922147	1	196877689	c	g	0.236	0.2445	-0.4479	0.0396	1.207e-29	--	0	0.5747
rs12042805	1	196682159	a	g	0.7687	0.7695	0.4498	0.0399	1.608e-29	++	0	0.7827
rs1831281	1	196680814	t	c	0.7687	0.7695	0.4498	0.0399	1.608e-29	++	0	0.7827
rs12041668	1	196663047	t	c	0.7687	0.776	0.4514	0.0402	2.609e-29	++	0	0.9579
rs12032372	1	196663854	t	c	0.224	0.2313	-0.4514	0.0402	2.61e-29	--	0	0.9579
rs10801580	1	196885685	t	c	0.2358	0.2446	-0.4452	0.0396	2.917e-29	--	0	0.5926
rs4915559	1	196886770	t	c	0.2359	0.2446	-0.445	0.0396	3.003e-29	--	0	0.5938
rs10737683	1	196894829	a	g	0.7559	0.7647	0.4449	0.0397	3.582e-29	++	0	0.6018
rs7531555	1	196929310	t	c	0.7593	0.7743	0.4461	0.0398	3.636e-29	++	0	0.7657
rs4915318	1	196897088	a	c	0.7559	0.7647	0.4443	0.0396	3.706e-29	++	0	0.6043
rs1359593	1	196923108	a	t	0.2256	0.2407	-0.4461	0.0398	3.717e-29	--	0	0.7655
rs4085749	1	196920148	t	c	0.7617	0.7744	0.4456	0.0398	4.359e-29	++	0	0.7844
rs12124794	1	196661538	a	t	0.2241	0.2331	-0.4504	0.0402	4.411e-29	--	0	0.9964
rs4657826	1	196660613	a	t	0.2241	0.2333	-0.4501	0.0402	4.769e-29	--	0	0.9922
rs61819952	1	196667266	t	c	0.7716	0.7766	0.4506	0.0403	4.866e-29	++	0	0.9874
rs12069060	1	196658021	a	g	0.7664	0.7759	0.4498	0.0402	5.383e-29	++	0	0.9842
rs12066959	1	196917899	a	g	0.7588	0.7745	0.4459	0.0399	5.397e-29	++	0	0.7601
rs3790414	1	196920299	a	t	0.7582	0.7722	0.4461	0.0399	5.465e-29	++	0	0.7814
rs10754200	1	196685909	t	c	0.229	0.2305	-0.4465	0.04	7.108e-29	--	0	0.9076
rs1587325	1	196689797	a	g	0.7695	0.771	0.4465	0.04	7.181e-29	++	0	0.9087
rs1329429	1	196697288	t	c	0.7695	0.771	0.4465	0.04	7.218e-29	++	0	0.9092
rs1576340	1	196698711	t	g	0.7695	0.771	0.4465	0.04	7.218e-29	++	0	0.9092
rs2284664	1	196702525	t	c	0.7695	0.771	0.4465	0.04	7.218e-29	++	0	0.9092
rs6695525	1	196845521	t	g	0.4264	0.4645	0.3613	0.0325	1.1e-28	++	38.7	0.2014
rs2133143	1	196718099	a	g	0.2228	0.2255	-0.454	0.0409	1.323e-28	--	0	0.8442
rs150313019	1	196719817	c	g	0.2268	0.2269	-0.4512	0.0407	1.453e-28	--	0	0.8787
rs10801560	1	196714600	a	c	0.7731	0.7732	0.4508	0.0407	1.46e-28	++	0	0.8798
rs10801561	1	196714670	a	t	0.7731	0.7732	0.4508	0.0407	1.463e-28	++	0	0.8795
rs141121962	1	196813499	t	g	0.2524	0.2612	0.445	0.0402	1.878e-28	++	0	0.6611
rs61818915	1	196810186	a	c	0.7684	0.776	0.4609	0.0418	2.548e-28	++	0	0.5291
rs201457423	1	196816180	a	at	0.5409	0.5674	-0.3629	0.0329	2.713e-28	--	0	0.4303
rs200467660	1	196721770	t	tg	0.7776	0.7824	0.4577	0.0415	3.025e-28	++	0	0.9693
rs111289226	1	196816143	a	g	0.4361	0.4619	0.3641	0.0331	3.373e-28	++	0	0.4388
rs35966884	1	196868282	a	ag	0.4125	0.4563	0.3549	0.0323	5.151e-28	++	7.5	0.2985
rs2878690	1	196893553	t	c	0.5456	0.5893	0.3561	0.0325	5.2e-28	++	13.1	0.2834
rs4044682	1	196894465	t	g	0.5456	0.5894	0.3561	0.0325	5.254e-28	++	13	0.2836
rs10801571	1	196818451	t	g	0.7679	0.7762	-0.4558	0.0416	5.4e-28	--	0	0.4858
rs4428917	1	196896360	t	g	0.5455	0.5893	0.3558	0.0324	5.595e-28	++	13.3	0.2829
rs10801572	1	196821075	a	g	0.7679	0.7763	-0.4546	0.0415	6.549e-28	--	0	0.4766
rs1964645	1	196822014	t	c	0.2255	0.2323	0.4506	0.0412	6.643e-28	++	0	0.4464
rs1963605	1	196822168	a	c	0.7677	0.7745	-0.4506	0.0412	6.653e-28	--	0	0.4461
rs12140033	1	196821656	a	t	0.7678	0.7762	-0.4544	0.0415	6.693e-28	--	0	0.4753
rs10922144	1	196823300	t	c	0.7681	0.7768	0.4533	0.0415	8.335e-28	++	0	0.4677
rs1963606	1	196822853	t	c	0.5499	0.5752	-0.359	0.0329	8.565e-28	--	0	0.4202
rs1963607	1	196822959	a	c	0.4248	0.4501	0.359	0.0329	8.587e-28	++	0	0.4202
rs10922142	1	196821108	a	t	0.5498	0.575	-0.3591	0.0329	8.877e-28	--	0	0.4213
rs10754206	1	196820924	t	g	0.425	0.4502	0.3591	0.0329	8.919e-28	++	0	0.4215
rs68045083	1	196820008	cat	c	0.425	0.4498	0.3596	0.0329	9.526e-28	++	0	0.4277
rs1853883	1	196881600	c	g	0.5438	0.5874	0.3537	0.0324	1.065e-27	++	1.2	0.3144
rs7416766	1	196828428	t	g	0.2232	0.2321	-0.4502	0.0413	1.203e-27	--	0	0.4443
rs10922146	1	196834636	t	c	0.7679	0.7769	0.45	0.0413	1.211e-27	++	0	0.4427
rs2336501	1	196832364	t	c	0.7679	0.7768	0.45	0.0413	1.225e-27	++	0	0.4429
rs142956081	1	196834272	a	g	0.7679	0.7768	0.45	0.0413	1.228e-27	++	0	0.4423
rs12047098	1	196835106	t	c	0.2232	0.2321	-0.4499	0.0413	1.238e-27	--	0	0.442
rs6657442	1	196838060	t	c	0.2231	0.232	-0.4498	0.0413	1.252e-27	--	0	0.4433
rs7413265	1	196839163	t	g	0.768	0.7769	0.4497	0.0413	1.294e-27	++	0	0.444
rs6665824	1	196820234	a	c	0.5513	0.5769	-0.3594	0.033	1.339e-27	--	0	0.4165
rs34755417	1	196848566	g	gt	0.53	0.5858	-0.3565	0.0328	1.669e-27	--	57.1	0.1268
rs1021636	1	196845273	a	g	0.2244	0.2316	-0.4455	0.0411	2.092e-27	--	0	0.4585
rs146862558	1	196683831	a	g	0.3589	0.3633	-0.3955	0.0365	2.648e-27	--	0	0.8449
rs143396383	1	196898226	t	c	0.4102	0.452	-0.354	0.0327	3.009e-27	--	8.4	0.2961
rs412967	1	196813716	c	g	0.419	0.4313	0.3603	0.0336	8.091e-27	++	0	0.4424
rs201025532	1	196690948	t	ttg	0.3835	0.3942	-0.3734	0.035	1.28e-26	--	0	0.8791
rs6674044	1	196818333	t	c	0.4261	0.4465	0.3589	0.0337	1.99e-26	++	2.2	0.3119
rs10922140	1	196818493	a	g	0.5534	0.5738	-0.3589	0.0337	2.017e-26	--	2.3	0.3116
rs140630613	1	196814569	a	g	0.4172	0.4341	0.3582	0.0337	2.398e-26	++	0	0.3983
rs10737679	1	196679236	t	g	0.7919	0.7955	0.4651	0.044	3.773e-26	++	0	0.6488
rs476242	1	196815865	a	g	0.7156	0.725	-0.4287	0.0408	7.602e-26	--	0	0.6185
rs75086863	1	196814687	a	t	0.2347	0.2503	0.4397	0.0423	2.421e-25	++	0	0.6272
rs1738740	1	196808640	a	t	0.4143	0.4404	-0.353	0.0347	2.863e-24	--	0	0.364
rs559350	1	196642533	t	c	0.2435	0.2593	-0.3902	0.0389	1.149e-23	--	0	0.9538
rs12029571	1	196603302	a	g	0.2399	0.2596	-0.3946	0.0394	1.164e-23	--	0	0.9035
rs5016801	1	196634510	a	g	0.2352	0.2568	-0.3965	0.0396	1.201e-23	--	0	0.9146
rs11390840	1	196632004	ca	c	0.7407	0.7565	0.3899	0.0389	1.243e-23	++	0	0.9514
rs514591	1	196640320	a	g	0.2435	0.2594	-0.3899	0.0389	1.243e-23	--	0	0.9516
rs529825	1	196635106	a	g	0.7407	0.7565	0.3899	0.0389	1.243e-23	++	0	0.9516
rs551397	1	196642072	t	c	0.7407	0.7565	0.3899	0.0389	1.243e-23	++	0	0.9516
rs800292	1	196642233	a	g	0.7407	0.7565	0.3899	0.0389	1.243e-23	++	0	0.9516
rs47219	1	196598327	a	t	0.2463	0.2619	-0.3912	0.039	1.245e-23	--	0	0.8898
rs28688002	1	196634467	a	t	0.743	0.7646	0.3956	0.0395	1.436e-23	++	0	0.9174
rs34388368	1	196635470	t	g	0.743	0.7646	0.3956	0.0395	1.436e-23	++	0	0.9174
rs6680396	1	196632470	a	g	0.2354	0.257	-0.3956	0.0395	1.436e-23	--	0	0.9174
rs6690982	1	196632129	a	g	0.743	0.7646	0.3956	0.0395	1.436e-23	++	0	0.9174
rs113439691	1	196632115	t	ta	0.2354	0.257	-0.3956	0.0395	1.439e-23	--	0	0.9173
rs6660100	1	196635682	t	c	0.7454	0.7696	0.4014	0.0401	1.445e-23	++	0	0.9118
rs75516352	1	196790159	t	g	0.6641	0.6652	0.4033	0.0404	1.614e-23	++	0	0.5186
rs505102	1	196619502	t	c	0.2467	0.2594	-0.3878	0.039	2.729e-23	--	0	0.9711
rs10801582	1	196944357	a	g	0.7637	0.7769	0.4121	0.0415	2.77e-23	++	0	0.8567
rs558103	1	196618312	a	g	0.7407	0.7533	0.3877	0.039	2.802e-23	++	0	0.9749
rs481595	1	196616909	t	c	0.2466	0.2595	-0.3877	0.039	2.886e-23	--	0	0.9717
rs576258	1	196615196	a	g	0.7406	0.7534	0.3877	0.039	2.887e-23	++	0	0.9741
rs10801552	1	196609262	t	c	0.2465	0.2595	-0.3876	0.039	3.101e-23	--	0	0.9706
rs12061508	1	196584468	a	g	0.7427	0.7605	0.3907	0.0394	3.574e-23	++	0	0.9637
rs4657825	1	196584321	a	g	0.2461	0.2597	0.3872	0.0391	3.801e-23	++	0	0.9733
rs10801551	1	196580039	a	g	0.743	0.7622	0.3927	0.0397	4.34e-23	++	0	0.9477
rs146763561	1	196790077	a	c	0.6588	0.6598	0.3975	0.0402	5.059e-23	++	0	0.5164
rs6667243	1	196941493	t	c	0.4747	0.4891	-0.327	0.0332	6.179e-23	--	0	0.5502
rs1359594	1	196927428	t	g	0.427	0.4649	-0.3302	0.0335	6.481e-23	--	35.5	0.213
rs2026547	1	196927791	a	g	0.5351	0.573	0.3302	0.0335	6.538e-23	++	35.3	0.2137
rs942971	1	196933506	a	g	0.4278	0.4644	-0.3299	0.0336	9.247e-23	--	30.6	0.2299
rs365299	1	196774718	t	c	0.6495	0.6721	0.3905	0.0399	1.192e-22	++	0	0.6243
rs151098819	1	196774935	a	g	0.325	0.3456	-0.3894	0.0402	3.796e-22	--	0	0.5229
rs521631	1	196813352	t	c	0.3985	0.4136	0.3418	0.0354	4.29e-22	++	21.2	0.2598
rs10754198	1	196573505	a	t	0.3056	0.3434	-0.3545	0.0368	6.24e-22	--	0	0.9706
rs116547334	1	196774296	t	g	0.6079	0.6345	0.3812	0.0397	7.348e-22	++	0	0.5272
rs6428379	1	196937536	t	c	0.4242	0.4647	-0.3239	0.0338	1.037e-21	--	34.4	0.217
rs10922088	1	196552430	t	c	0.6533	0.6952	0.352	0.0368	1.047e-21	++	0	0.9393
rs59335616	1	196448630	a	aaggtgg	0.6589	0.7033	0.3502	0.0369	2.304e-21	++	0	0.6357
rs66646154	1	196448625	a	atg	0.6589	0.7033	0.3502	0.0369	2.31e-21	++	0	0.6357
rs10754196	1	196570706	a	g	0.3075	0.3469	-0.3483	0.0368	2.881e-21	--	0	0.845
rs28369298	1	196797493	t	c	0.3888	0.3992	-0.352	0.0376	8.111e-21	--	0	0.3325
rs201957959	1	196561821	a	atatg	0.6519	0.6935	0.343	0.0367	1.011e-20	++	0	0.8112
rs10922084	1	196525314	a	c	0.3052	0.3481	-0.342	0.0367	1.107e-20	--	0	0.8207
rs10922082	1	196513694	a	g	0.6515	0.6956	0.3423	0.0367	1.212e-20	++	0	0.7891
rs10922083	1	196516398	t	c	0.6516	0.6963	0.3433	0.0369	1.324e-20	++	0	0.7864
rs61819890	1	196565291	a	c	0.3051	0.3481	-0.3439	0.037	1.377e-20	--	0	0.7999
rs6697795	1	196491356	c	g	0.3022	0.3493	-0.3419	0.0368	1.621e-20	--	0	0.73
rs411185	1	196800073	t	c	0.3935	0.4078	-0.3471	0.0374	1.77e-20	--	4.2	0.3068
rs10922078	1	196490877	t	g	0.6506	0.6988	0.343	0.037	1.804e-20	++	0	0.7147
rs6675769	1	196941661	a	g	0.5159	0.5193	0.3105	0.0335	2.149e-20	++	0	0.4466
rs60495441	1	196478373	a	g	0.6502	0.6999	0.3417	0.037	2.457e-20	++	0	0.6933
rs16840224	1	196569681	t	c	0.6542	0.6948	0.3404	0.037	3.34e-20	++	0	0.6753
rs61818956	1	196886223	t	c	0.786	0.8047	-0.3763	0.0409	3.612e-20	--	0	0.9929
rs403802	1	196800103	a	g	0.5957	0.6093	0.3426	0.0374	5.566e-20	++	4.7	0.3057
rs367626	1	196800120	a	g	0.5959	0.6095	0.3424	0.0374	5.76e-20	++	4.9	0.3053
rs12123128	1	196471258	a	t	0.302	0.3501	-0.3371	0.0369	6.101e-20	--	0	0.719
rs4044578	1	196881420	a	c	0.5942	0.6311	0.3137	0.0344	6.762e-20	++	50.2	0.1564
rs66783820	1	196897817	a	aatac	0.5095	0.515	0.3026	0.0332	7.104e-20	++	0	0.59
rs1409153	1	196880005	t	c	0.5934	0.6302	0.3122	0.0343	9.914e-20	++	47.1	0.1693
rs6685931	1	196867233	t	c	0.3702	0.4075	0.3108	0.0342	1.085e-19	++	48.6	0.163
rs67076137	1	196423126	a	at	0.3061	0.3474	-0.3347	0.0369	1.232e-19	--	0	0.6622
rs145478311	1	196784085	a	c	0.5947	0.6086	0.3399	0.0375	1.303e-19	++	0	0.3326
rs10922075	1	196467248	a	g	0.6498	0.6971	0.3339	0.0369	1.318e-19	++	0	0.737
rs9427634	1	196805200	a	g	0.3996	0.413	-0.3388	0.0376	1.87e-19	--	0	0.3374
rs12065463	1	196464754	t	c	0.3034	0.3504	-0.3317	0.0368	2.19e-19	--	0	0.7459
rs388862	1	196797292	c	g	0.6775	0.7056	0.396	0.044	2.301e-19	++	49.8	0.1583
rs72732259	1	196464113	t	c	0.3036	0.3505	-0.3311	0.0368	2.482e-19	--	0	0.7484
rs463499	1	196804800	a	c	0.392	0.3995	-0.3337	0.0371	2.54e-19	--	0	0.3514
rs72732257	1	196457375	a	c	0.65	0.6969	0.3325	0.037	2.717e-19	++	0	0.7347
rs3201739	1	196797357	a	g	0.2991	0.326	-0.387	0.0432	3.504e-19	--	49	0.1616
rs10922071	1	196433870	a	g	0.6519	0.6948	0.3299	0.0369	3.585e-19	++	0	0.7396
rs450200	1	196804816	t	c	0.3916	0.3982	-0.3318	0.0371	3.591e-19	--	0	0.3415
rs10801539	1	196440168	c	g	0.6513	0.6958	0.3313	0.037	3.652e-19	++	0	0.736
rs61820915	1	196428769	t	c	0.305	0.3478	-0.3301	0.0369	3.784e-19	--	0	0.7316
rs11807331	1	196427811	t	c	0.305	0.3478	-0.3301	0.0369	3.808e-19	--	0	0.7302
rs10801537	1	196426841	a	g	0.305	0.3477	-0.3301	0.0369	3.842e-19	--	0	0.729
rs113811987	1	196797244	c	g	0.2988	0.3254	-0.3879	0.0434	4.23e-19	--	38	0.204
rs12118829	1	196597973	a	g	0.1663	0.1914	-0.4039	0.0454	5.708e-19	--	0	0.8042
rs409253	1	196795014	a	g	0.5719	0.585	0.3237	0.0365	7.842e-19	++	0.4	0.3164
1:196794449	1	196794449	g	gt	0.4149	0.4281	-0.3238	0.0365	7.849e-19	--	0.2	0.3169
rs416726	1	196794426	c	g	0.5719	0.585	0.3237	0.0365	7.881e-19	++	0.3	0.3165
rs385537	1	196791760	a	g	0.5719	0.5853	0.3239	0.0366	7.899e-19	++	0	0.3225
rs438781	1	196796240	a	t	0.5719	0.5851	0.3236	0.0365	8.068e-19	++	0.5	0.316
rs452155	1	196804666	t	c	0.4047	0.423	-0.3267	0.0369	8.097e-19	--	39.2	0.1998
rs4230	1	196801042	t	g	0.5719	0.5846	0.3226	0.0364	8.401e-19	++	7.5	0.2985
rs35845393	1	196416936	g	gac	0.6539	0.7024	0.332	0.0375	8.66e-19	++	0	0.6796
rs452360	1	196804333	t	c	0.4159	0.4274	-0.3219	0.0364	8.908e-19	--	8.1	0.297
rs413979	1	196801612	a	g	0.5719	0.5847	0.3224	0.0364	8.924e-19	++	7.8	0.2978
rs440335	1	196804260	a	g	0.5716	0.5842	0.3217	0.0364	8.959e-19	++	11.6	0.2876
rs10754187	1	196416252	a	g	0.2978	0.3462	-0.3317	0.0375	8.977e-19	--	0	0.6781
rs605082	1	196801917	t	c	0.5721	0.5847	0.3219	0.0364	9.622e-19	++	9.7	0.2928
rs374229	1	196786486	c	g	0.5716	0.5859	0.323	0.0365	9.708e-19	++	0	0.3288
rs7531611	1	196405652	t	c	0.2989	0.3461	0.3289	0.0373	1.096e-18	++	0	0.6559
rs10801535	1	196407075	t	c	0.654	0.7023	0.3307	0.0375	1.133e-18	++	0	0.6526
rs2878557	1	196402773	t	c	0.2989	0.346	0.3286	0.0373	1.163e-18	++	0	0.6471
rs2878558	1	196401390	t	g	0.2988	0.346	0.3286	0.0373	1.186e-18	++	0	0.6446
rs450340	1	196787067	t	c	0.4134	0.4269	-0.3223	0.0366	1.196e-18	--	0	0.3263
rs201682735	1	196368243	g	gtc	0.6528	0.7012	-0.3306	0.0375	1.242e-18	--	0	0.6135
rs1538685	1	196397886	a	g	0.6542	0.7013	-0.3279	0.0373	1.349e-18	--	0	0.6271
rs10922066	1	196400253	t	c	0.6543	0.7025	0.3299	0.0375	1.354e-18	++	0	0.6281
rs12729649	1	196387632	a	g	0.6542	0.7013	-0.3279	0.0373	1.363e-18	--	0	0.6255
rs10801534	1	196396086	a	c	0.2987	0.3458	0.3279	0.0373	1.364e-18	++	0	0.6255
rs1538687	1	196397775	t	c	0.6542	0.7013	-0.3279	0.0373	1.364e-18	--	0	0.6255
rs398848	1	196792468	t	g	0.4067	0.4195	-0.324	0.0368	1.464e-18	--	0	0.3638
rs432007	1	196792464	a	c	0.4067	0.4195	-0.324	0.0368	1.464e-18	--	0	0.3638
rs7550015	1	196386919	t	c	0.2975	0.3456	0.3293	0.0375	1.483e-18	++	0	0.6149
rs7524776	1	196623337	t	c	0.1672	0.1893	-0.3969	0.0451	1.487e-18	--	0	0.9271
rs3928857	1	196383601	t	c	0.2977	0.3458	0.3291	0.0374	1.49e-18	++	0	0.6131
rs3927686	1	196385649	t	c	0.2975	0.3456	0.3294	0.0375	1.493e-18	++	0	0.6148
rs3855964	1	196384116	t	g	0.2975	0.3456	0.3294	0.0375	1.496e-18	++	0	0.6149
rs12069983	1	196387741	a	c	0.6545	0.7026	0.3294	0.0375	1.504e-18	++	0	0.6151
rs12069990	1	196387809	t	c	0.6545	0.7026	0.3294	0.0375	1.504e-18	++	0	0.6151
rs6678457	1	196385407	a	c	0.6545	0.7027	0.3294	0.0375	1.516e-18	++	0	0.6149
rs2994255	1	196364116	a	g	0.2975	0.3462	0.3293	0.0375	1.584e-18	++	0	0.6138
rs7535696	1	196371432	t	c	0.2969	0.3457	-0.33	0.0376	1.6e-18	--	0	0.6166
rs423907	1	196787063	t	g	0.6029	0.6073	0.3277	0.0373	1.648e-18	++	22.8	0.2551
rs10801532	1	196364176	a	g	0.2968	0.3457	-0.3299	0.0376	1.66e-18	--	0	0.6171
rs10801531	1	196363544	a	g	0.6543	0.7033	0.3299	0.0376	1.662e-18	++	0	0.6172
rs10801530	1	196361497	t	g	0.6543	0.7033	0.3299	0.0376	1.665e-18	++	0	0.6173
rs406777	1	196791916	a	g	0.4127	0.4254	-0.3211	0.0366	1.679e-18	--	0	0.3263
rs10737670	1	196357746	a	g	0.2966	0.3457	-0.3301	0.0376	1.719e-18	--	0	0.62
rs1769996	1	196353041	t	c	0.653	0.7022	-0.3303	0.0376	1.727e-18	--	0	0.6153
rs2147469	1	196351766	a	t	0.298	0.3472	0.3302	0.0377	1.79e-18	++	0	0.6137
rs946750	1	196359665	t	c	0.2971	0.3458	0.3289	0.0375	1.802e-18	++	0	0.6138
rs2027368	1	196351150	a	c	0.2971	0.3466	-0.3308	0.0377	1.823e-18	--	0	0.6172
rs61818875	1	196788371	t	c	0.5742	0.588	0.3206	0.0366	1.906e-18	++	0	0.3217
rs677961	1	196797123	t	c	0.5756	0.5885	0.32	0.0365	1.988e-18	++	5.8	0.3028
rs366947	1	196787147	a	g	0.5739	0.5882	0.3201	0.0366	2.088e-18	++	0	0.325
rs388403	1	196793457	c	g	0.4023	0.4093	-0.3252	0.0372	2.159e-18	--	11.4	0.2881
rs442759	1	196794519	t	c	0.5754	0.5879	0.3195	0.0365	2.205e-18	++	1.3	0.3142
rs407304	1	196791711	a	g	0.4119	0.4246	-0.3197	0.0365	2.208e-18	--	0	0.32
rs424108	1	196793578	a	g	0.5754	0.5879	0.3195	0.0365	2.208e-18	++	1.1	0.3145
rs11808491	1	196793863	t	c	0.5754	0.5879	0.3195	0.0365	2.21e-18	++	1.2	0.3145
rs409549	1	196794909	c	g	0.5754	0.5879	0.3195	0.0365	2.211e-18	++	1.3	0.3141
rs416873	1	196792208	t	c	0.5754	0.5881	0.3196	0.0365	2.222e-18	++	0	0.3199
rs387547	1	196791118	a	g	0.5741	0.588	0.3201	0.0366	2.227e-18	++	0	0.3225
rs35015056	1	196793395	a	at	0.412	0.4246	-0.3194	0.0365	2.265e-18	--	1	0.3148
rs387475	1	196791182	a	g	0.5755	0.5882	0.3196	0.0365	2.268e-18	++	0	0.32
rs141655345	1	196795603	a	at	0.5754	0.5879	0.3193	0.0365	2.271e-18	++	1.4	0.3139
rs407900	1	196795519	a	g	0.5754	0.5879	0.3193	0.0365	2.271e-18	++	1.4	0.3139
rs408442	1	196795291	a	g	0.5754	0.5879	0.3193	0.0365	2.271e-18	++	1.4	0.3139
rs150609676	1	196791587	a	at	0.4118	0.4245	-0.3195	0.0365	2.272e-18	--	0	0.3197
rs425737	1	196793209	t	c	0.412	0.4246	-0.3194	0.0365	2.278e-18	--	1	0.3149
rs397093	1	196793003	c	g	0.412	0.4246	-0.3194	0.0365	2.279e-18	--	1	0.3149
rs424925	1	196795761	c	g	0.4121	0.4246	-0.3193	0.0365	2.281e-18	--	1.4	0.3138
rs424722	1	196795849	a	g	0.4121	0.4246	-0.3193	0.0365	2.284e-18	--	1.5	0.3137
rs417843	1	196796526	a	g	0.4121	0.4246	-0.3193	0.0365	2.29e-18	--	1.6	0.3135
rs432234	1	196796361	t	c	0.5754	0.5879	0.3193	0.0365	2.291e-18	++	1.5	0.3136
rs423812	1	196791542	t	c	0.5755	0.5882	0.3194	0.0365	2.333e-18	++	0	0.319
rs399507	1	196796184	a	g	0.5753	0.5876	0.3192	0.0365	2.353e-18	++	0.2	0.3169
rs370542	1	196798012	a	t	0.4123	0.4245	-0.3187	0.0365	2.393e-18	--	5.3	0.3042
rs436234	1	196797845	a	t	0.4123	0.4245	-0.3187	0.0365	2.398e-18	--	5.2	0.3043
rs408519	1	196799433	t	c	0.5754	0.5877	0.3187	0.0365	2.402e-18	++	5.5	0.3038
rs401332	1	196801321	t	g	0.4125	0.4246	-0.318	0.0364	2.544e-18	--	8.7	0.2953
rs441614	1	196786861	a	g	0.409	0.4231	-0.3193	0.0366	2.549e-18	--	1.3	0.314
rs431088	1	196791602	t	g	0.4115	0.4239	-0.3191	0.0366	2.568e-18	--	0	0.3173
rs59586577	1	196802897	c	g	0.4125	0.4244	-0.3177	0.0364	2.668e-18	--	10.5	0.2905
rs59666733	1	196786604	g	ga	0.5752	0.5888	0.3187	0.0365	2.704e-18	++	0	0.3271
rs376660	1	196786667	a	g	0.5752	0.5886	0.3185	0.0365	2.784e-18	++	0	0.3221
rs437744	1	196787112	a	g	0.4114	0.4248	-0.3184	0.0365	2.79e-18	--	0.2	0.3169
rs9427915	1	196786069	a	g	0.4002	0.4205	-0.322	0.0369	2.892e-18	--	0	0.3571
rs139524056	1	196784094	c	g	0.5795	0.595	0.3225	0.037	3.206e-18	++	0	0.3857
rs114160415	1	196785390	t	c	0.5752	0.5924	0.319	0.0367	3.741e-18	++	0	0.362
rs142014574	1	196785448	t	c	0.5752	0.5924	0.3189	0.0367	3.749e-18	++	0	0.362
rs141241538	1	196359831	a	at	0.6568	0.7053	0.3287	0.0379	3.896e-18	++	0	0.6202
rs7410845	1	196368245	c	g	0.3008	0.3486	0.3251	0.0375	4.359e-18	++	0	0.6082
rs80003882	1	196789636	t	g	0.3982	0.4127	-0.3275	0.0378	4.687e-18	--	0	0.456
rs10801565	1	196786011	t	c	0.4076	0.4239	-0.3173	0.0367	4.889e-18	--	0	0.3441
rs442411	1	196786300	a	g	0.4074	0.4235	-0.3172	0.0367	4.962e-18	--	0	0.345
rs66802316	1	196811396	a	t	0.5773	0.5877	-0.3149	0.0364	5.533e-18	--	16	0.2751
rs776087	1	196721543	a	g	0.1809	0.1827	-0.4242	0.0492	6.246e-18	--	0	0.5896
rs61818876	1	196789744	a	g	0.4103	0.4224	-0.3148	0.0367	1.028e-17	--	8.1	0.2969
rs415471	1	196788338	a	g	0.5779	0.5898	0.3148	0.0367	1.056e-17	++	7.7	0.2979
rs432450	1	196793475	t	c	0.5945	0.5995	0.3195	0.0373	1.18e-17	++	19.2	0.266
rs60527232	1	196793153	a	ag	0.5799	0.5905	0.3141	0.0367	1.219e-17	++	7.8	0.2978
rs437504	1	196795741	t	c	0.5791	0.5897	0.3135	0.0367	1.253e-17	++	10.8	0.2898
rs678400	1	196797044	t	c	0.4103	0.4209	-0.3134	0.0367	1.254e-17	--	10.9	0.2895
rs72485110	1	196808878	t	g	0.6763	0.684	0.3373	0.0395	1.315e-17	++	0	0.4986
rs378209	1	196798179	a	g	0.5792	0.5895	0.3128	0.0366	1.35e-17	++	14.2	0.2804
rs441607	1	196786875	a	g	0.4072	0.4194	-0.3135	0.0367	1.379e-17	--	10.4	0.2907
rs138801472	1	196785194	t	c	0.409	0.421	-0.3132	0.0367	1.426e-17	--	2.2	0.3119
rs377628	1	196786445	a	t	0.5788	0.5906	0.3129	0.0367	1.452e-17	++	5.5	0.3036
rs436719	1	196787744	t	g	0.4096	0.4211	-0.3127	0.0367	1.474e-17	--	9.5	0.2933
rs459285	1	196802995	t	c	0.5793	0.5892	0.3116	0.0365	1.516e-17	++	19	0.2666
rs364455	1	196803555	t	g	0.5793	0.5892	0.3116	0.0365	1.521e-17	++	19.1	0.2663
rs1738734	1	196797633	t	g	0.4105	0.4194	-0.3108	0.0366	1.962e-17	--	15.5	0.2766
rs414628	1	196801078	a	t	0.4101	0.4194	-0.3098	0.0365	2.151e-17	--	19.1	0.2663
rs142061136	1	196785270	a	g	0.5803	0.5948	0.3118	0.0368	2.524e-17	++	0	0.3304
rs390679	1	196801190	a	c	0.5773	0.5881	0.3083	0.0365	2.98e-17	++	18.1	0.2692
rs61818914	1	196810137	t	g	0.6552	0.6571	0.3293	0.0391	3.683e-17	++	0	0.5252
rs506317	1	196717153	t	c	0.5895	0.6122	0.2916	0.0346	3.714e-17	++	0	0.4454
rs375046	1	196705926	a	c	0.5889	0.6111	0.2887	0.0345	5.715e-17	++	0	0.4389
rs203687	1	196674270	t	c	0.5903	0.6117	0.2885	0.0345	6.482e-17	++	0	0.417
rs412852	1	196703707	a	g	0.5888	0.6106	0.2874	0.0344	7.023e-17	++	0	0.4281
rs9970784	1	196673802	t	c	0.5888	0.6107	0.2873	0.0344	7.204e-17	++	0	0.4291
rs414539	1	196701569	t	c	0.3896	0.4112	-0.287	0.0344	7.475e-17	--	0	0.4258
rs2019724	1	196674917	t	c	0.3896	0.4112	-0.2869	0.0344	7.48e-17	--	0	0.4258
rs203677	1	196683366	a	t	0.3896	0.4112	-0.2869	0.0344	7.485e-17	--	0	0.4257
rs203679	1	196682518	a	c	0.5888	0.6104	0.2869	0.0344	7.485e-17	++	0	0.4257
rs203680	1	196681375	t	c	0.3896	0.4112	-0.2869	0.0344	7.485e-17	--	0	0.4257
rs374896	1	196692378	t	c	0.3896	0.4112	-0.2869	0.0344	7.485e-17	--	0	0.4257
rs379489	1	196693451	a	g	0.3896	0.4112	-0.2869	0.0344	7.485e-17	--	0	0.4257
rs380390	1	196701051	c	g	0.5888	0.6104	0.2869	0.0344	7.485e-17	++	0	0.4257
rs381974	1	196692672	a	g	0.3896	0.4112	-0.2869	0.0344	7.485e-17	--	0	0.4257
rs393955	1	196692470	a	c	0.5888	0.6104	0.2869	0.0344	7.485e-17	++	0	0.4257
rs395544	1	196698272	a	g	0.3896	0.4112	-0.2869	0.0344	7.485e-17	--	0	0.4257
rs403846	1	196696737	t	c	0.3896	0.4112	-0.2869	0.0344	7.485e-17	--	0	0.4257
rs1831282	1	196673993	a	c	0.3896	0.4112	-0.2869	0.0344	7.49e-17	--	0	0.4258
rs10733086	1	196676935	a	t	0.3896	0.4112	-0.2869	0.0344	7.494e-17	--	0	0.4257
rs1410997	1	196677163	a	c	0.5888	0.6104	0.2869	0.0344	7.494e-17	++	0	0.4257
rs1887973	1	196675179	c	g	0.5888	0.6104	0.2869	0.0344	7.494e-17	++	0	0.4257
rs203683	1	196678432	c	g	0.5888	0.6104	0.2869	0.0344	7.494e-17	++	0	0.4257
rs203685	1	196677945	a	c	0.5888	0.6104	0.2869	0.0344	7.494e-17	++	0	0.4257
rs399469	1	196676105	a	t	0.3896	0.4112	-0.2869	0.0344	7.494e-17	--	0	0.4257
rs402991	1	196676103	c	g	0.3896	0.4112	-0.2869	0.0344	7.494e-17	--	0	0.4257
rs6428357	1	196675571	a	g	0.3896	0.4112	-0.2869	0.0344	7.494e-17	--	0	0.4257
rs6664705	1	196677842	a	g	0.5888	0.6104	0.2869	0.0344	7.494e-17	++	0	0.4257
rs7522681	1	196678605	a	g	0.5888	0.6104	0.2869	0.0344	7.494e-17	++	0	0.4257
rs203672	1	196689062	t	c	0.3896	0.4112	-0.2869	0.0344	7.495e-17	--	0	0.4258
rs203674	1	196684625	t	g	0.5888	0.6104	0.2869	0.0344	7.512e-17	++	0	0.4261
rs61241581	1	196679187	caa	c	0.5887	0.6103	0.2869	0.0344	7.6e-17	++	0	0.4255
rs12738109	1	196406617	t	c	0.6476	0.6947	-0.3145	0.0378	8.884e-17	--	0	0.7371
rs6658594	1	196818057	t	c	0.6749	0.6805	-0.3214	0.0389	1.548e-16	--	0	0.4098
rs400811	1	196818554	a	g	0.6749	0.6805	-0.3213	0.0389	1.556e-16	--	0	0.4089
rs425757	1	196797238	t	c	0.6486	0.6617	0.3413	0.0414	1.779e-16	++	40.7	0.1941
rs200431131	1	196404265	g	gta	0.6421	0.6842	-0.301	0.037	3.93e-16	--	0	0.9885
rs12123968	1	196406268	a	t	0.6352	0.6803	-0.3034	0.0378	9.631e-16	--	0	0.4041
rs408382	1	196791298	t	g	0.402	0.4055	-0.3032	0.0378	1.069e-15	--	43.9	0.1817
rs9970075	1	196673430	t	g	0.3824	0.4111	-0.2772	0.0349	1.866e-15	--	0	0.3399
rs71524421	1	196815708	c	g	0.3789	0.3821	0.2954	0.0375	3.244e-15	++	0	0.7121
rs1412636	1	196951459	a	g	0.8456	0.8469	0.3841	0.049	4.663e-15	++	0	0.6556
rs1754448	1	196819109	a	g	0.3798	0.384	0.2815	0.0359	4.78e-15	++	0	0.4439
rs10801583	1	196956561	t	c	0.153	0.1544	-0.3835	0.049	5.245e-15	--	0	0.6519
rs146903886	1	196958298	t	g	0.153	0.1543	-0.3833	0.049	5.433e-15	--	0	0.6506
rs10801584	1	196961231	t	c	0.8457	0.8471	0.3829	0.049	5.779e-15	++	0	0.6485
rs1332664	1	196967458	t	g	0.8458	0.8473	0.3815	0.049	7.211e-15	++	0	0.6395
rs12116643	1	196973183	t	c	0.1526	0.1542	-0.3812	0.049	7.614e-15	--	0	0.6373
rs61818925 (1.6)	1	196815450	t	g	0.3933	0.3989	0.2884	0.0371	8.173e-15	++	0	0.3934
rs200239123	1	196968852	t	tacacacacacac	0.8464	0.8489	0.3844	0.0496	9.115e-15	++	0	0.6457
rs12075161	1	197001099	a	t	0.8446	0.8479	0.3812	0.0492	9.315e-15	++	0	0.6777
rs12134960	1	197009508	c	g	0.8451	0.8481	0.3824	0.0494	9.498e-15	++	0	0.6571
rs139228532	1	196671665	a	aaaaac	0.6324	0.6387	0.2817	0.0364	9.506e-15	++	0	0.4519
rs139124820	1	196905991	c	g	0.5662	0.5707	0.2609	0.0339	1.303e-14	++	0	0.7468
rs452551	1	196786385	t	c	0.3439	0.3629	-0.3166	0.0411	1.346e-14	--	28.9	0.2357
rs12736087	1	196968852	t	c	0.2729	0.2992	0.2989	0.0391	2.022e-14	++	33.5	0.22
rs7547265	1	196962502	t	g	0.5022	0.5035	-0.2633	0.0351	6.015e-14	--	31.5	0.2271
rs10922152	1	196963006	a	t	0.5022	0.5035	-0.2633	0.0351	6.023e-14	--	31.5	0.227
rs34358403	1	196964478	a	at	0.5023	0.5034	-0.2629	0.0351	6.576e-14	--	32	0.2254
rs1694459	1	196815786	t	c	0.5853	0.593	-0.2782	0.0371	6.661e-14	--	0	0.5599
rs10922153	1	196978615	t	g	0.4968	0.4977	0.2627	0.0351	6.971e-14	++	32.3	0.2242
rs12121698	1	196983630	t	g	0.4968	0.4977	0.2627	0.0351	6.971e-14	++	32.3	0.2242
rs1332666	1	196984679	a	g	0.4968	0.4977	0.2627	0.0351	6.971e-14	++	32.3	0.2242
rs6663083	1	196980660	t	c	0.4968	0.4977	0.2627	0.0351	6.971e-14	++	32.3	0.2242
rs191704319	1	196380218	t	c	0.2644	0.3102	-0.3122	0.0417	7.012e-14	--	0	0.6459
rs377682	1	196786387	a	g	0.6408	0.6579	0.3085	0.0412	7.113e-14	++	37	0.2076
rs10801586	1	197021189	t	c	0.8501	0.8535	0.3764	0.0504	7.867e-14	++	0	0.5343
rs2298883	1	197028634	a	g	0.1467	0.1501	-0.3759	0.0504	8.734e-14	--	0	0.5319
rs528298	1	196660995	a	t	0.3508	0.3616	-0.2674	0.0363	1.893e-13	--	0	0.3246
rs5993	1	197030829	a	t	0.1497	0.1503	-0.3675	0.0504	3.147e-13	--	0	0.4761
rs66947037	1	197035120	g	gctta	0.8495	0.85	0.3669	0.0504	3.173e-13	++	0	0.4753
rs10922161	1	197040644	a	g	0.1502	0.1507	-0.3661	0.0504	3.556e-13	--	0	0.474
rs12023713	1	197041786	a	g	0.1502	0.1508	-0.3659	0.0503	3.66e-13	--	0	0.4737
rs61818924	1	196815374	a	t	0.6346	0.6402	-0.2731	0.0376	3.718e-13	--	0	0.3968
rs12137359	1	197129981	t	c	0.8481	0.8507	0.3649	0.0502	3.815e-13	++	0	0.499
rs12028827	1	197127491	a	c	0.1494	0.1519	-0.3648	0.0502	3.819e-13	--	0	0.499
rs12128631	1	197128726	a	g	0.8481	0.8507	0.3648	0.0502	3.819e-13	++	0	0.499
rs10922177	1	197153767	t	c	0.1494	0.1519	-0.3648	0.0502	3.821e-13	--	0	0.499
rs10922179	1	197159347	a	g	0.8481	0.8507	0.3648	0.0502	3.824e-13	++	0	0.499
rs72738632	1	197117391	a	g	0.8481	0.8504	0.3648	0.0503	3.989e-13	++	0	0.4984
rs61819092	1	197116764	t	c	0.8481	0.8504	0.3648	0.0503	3.996e-13	++	0	0.4983
rs4915344	1	197102745	a	g	0.1501	0.1519	-0.3641	0.0503	4.502e-13	--	0	0.4942
rs12042442	1	197096135	t	c	0.1503	0.1519	-0.3635	0.0503	4.989e-13	--	0	0.4895
rs10922168	1	197086130	t	c	0.1505	0.1519	-0.3629	0.0503	5.361e-13	--	0	0.486
rs4639796	1	197126649	a	g	0.8481	0.8523	0.3631	0.0503	5.519e-13	++	0	0.487
rs10922167	1	197081396	t	c	0.8481	0.8493	0.3621	0.0503	5.928e-13	++	0	0.4804
rs12085377	1	197081682	a	g	0.8481	0.8493	0.3621	0.0503	5.93e-13	++	0	0.4805
rs113988961	1	196814779	t	c	0.3579	0.3643	0.2726	0.0379	6.205e-13	++	0	0.4592
rs12034362	1	197077516	t	c	0.1508	0.1519	-0.3616	0.0503	6.235e-13	--	0	0.4774
rs10737686	1	197068200	t	c	0.8481	0.849	0.361	0.0502	6.722e-13	++	0	0.473
rs10922162	1	197070776	t	c	0.8481	0.849	0.361	0.0502	6.722e-13	++	0	0.473
rs1332660	1	197053141	t	c	0.151	0.1519	-0.361	0.0502	6.722e-13	--	0	0.473
rs71675127	1	197056661	t	tattatagtcaacatagca	0.8481	0.849	0.361	0.0502	6.722e-13	++	0	0.473
rs568178	1	196754908	t	c	0.4666	0.4822	-0.2701	0.0376	7.307e-13	--	0	0.5116
rs140142103	1	196661730	t	ttc	0.3582	0.3708	-0.2613	0.0365	7.746e-13	--	4.1	0.3073
rs201263987	1	196671666	a	aaaac	0.6366	0.6466	0.2609	0.0365	8.928e-13	++	0	0.3443
rs33944729	1	196652124	t	ta	0.3543	0.3668	-0.2594	0.0363	9.128e-13	--	0	0.3308
rs10922092	1	196657414	a	g	0.3539	0.3668	-0.2596	0.0363	9.146e-13	--	0	0.3327
rs10801555	1	196660261	a	g	0.3539	0.3668	-0.2596	0.0363	9.174e-13	--	0	0.3326
rs10801556	1	196660464	a	g	0.3539	0.3668	-0.2596	0.0363	9.174e-13	--	0	0.3326
rs10922094	1	196661505	c	g	0.6332	0.6461	0.2596	0.0363	9.176e-13	++	0	0.3326
rs10801553	1	196655743	a	c	0.3539	0.3668	-0.2595	0.0363	9.188e-13	--	0	0.3326
rs10801554	1	196657655	t	c	0.6332	0.6461	0.2595	0.0363	9.188e-13	++	0	0.3326
rs570618 (1.2)	1	196657064	t	g	0.3539	0.3668	-0.2595	0.0363	9.188e-13	--	0	0.3326
rs7529589	1	196658279	t	c	0.3539	0.3668	-0.2595	0.0363	9.188e-13	--	0	0.3326
rs1061147	1	196654324	a	c	0.3539	0.3668	-0.2595	0.0363	9.19e-13	--	0	0.3326
rs1061170	1	196659237	t	c	0.6332	0.6461	0.2595	0.0363	9.19e-13	++	0	0.3326
rs1329421	1	196656205	a	t	0.3539	0.3668	-0.2595	0.0363	9.19e-13	--	0	0.3326
rs1329422	1	196655280	c	g	0.3539	0.3668	-0.2595	0.0363	9.19e-13	--	0	0.3326
rs2300430	1	196655713	t	c	0.3539	0.3668	-0.2595	0.0363	9.19e-13	--	0	0.3326
rs482934	1	196658497	t	g	0.6332	0.6461	0.2595	0.0363	9.19e-13	++	0	0.3326
rs3645	1	196663016	a	g	0.6333	0.6461	0.2596	0.0363	9.235e-13	++	0	0.3324
rs12029785	1	196658905	a	g	0.6333	0.6461	0.2596	0.0363	9.241e-13	++	0	0.3325
rs514943	1	196663913	t	c	0.6337	0.6461	0.2595	0.0364	9.475e-13	++	0	0.332
rs10922097	1	196664482	t	c	0.6339	0.6461	0.2596	0.0364	9.548e-13	++	0	0.3325
rs12033127	1	196664255	t	g	0.3539	0.3662	-0.2595	0.0364	9.552e-13	--	0	0.3321
rs488380	1	196664505	t	c	0.6339	0.6461	0.2596	0.0364	9.568e-13	++	0	0.3325
rs579745	1	196664576	a	c	0.3539	0.3661	-0.2595	0.0364	9.647e-13	--	0	0.3322
rs10922098	1	196664651	t	c	0.6339	0.6461	0.2595	0.0364	9.662e-13	++	0	0.3323
rs485632	1	196664793	t	g	0.3539	0.366	-0.2595	0.0364	9.682e-13	--	0	0.3323
rs10922099	1	196665041	a	g	0.6341	0.6461	0.2595	0.0364	9.83e-13	++	0	0.3328
rs10922100	1	196665208	a	g	0.3539	0.3658	-0.2595	0.0364	9.87e-13	--	0	0.3329
rs12038674	1	196665651	a	c	0.6343	0.6461	0.2595	0.0364	9.953e-13	++	0	0.3333
rs572515	1	196646261	a	g	0.3555	0.3667	-0.258	0.0362	1e-12	--	0	0.3188
rs10801557	1	196669581	t	c	0.6344	0.6454	0.26	0.0365	1.003e-12	++	0	0.3203
rs1329424	1	196646176	t	g	0.3555	0.3668	-0.2579	0.0362	1.017e-12	--	0	0.3205
rs36137052	1	196667013	t	c	0.3539	0.3655	-0.2594	0.0364	1.019e-12	--	0	0.3343
rs28853072	1	196667088	a	t	0.3539	0.3655	-0.2594	0.0364	1.022e-12	--	0	0.3345
rs76258507	1	196666044	t	c	0.3544	0.3659	-0.2595	0.0364	1.023e-12	--	0	0.3317
rs529899	1	196667428	a	t	0.3539	0.3653	-0.2594	0.0364	1.031e-12	--	0	0.3353
rs10922102	1	196668287	t	c	0.635	0.6461	0.2592	0.0364	1.063e-12	++	0	0.3375
rs2860102	1	196668319	a	t	0.3539	0.365	-0.2592	0.0364	1.069e-12	--	0	0.3379
rs4658046	1	196670757	t	c	0.6355	0.6461	0.259	0.0364	1.124e-12	++	0	0.3424
rs7539005	1	196667252	a	t	0.3542	0.3654	-0.2591	0.0364	1.128e-12	--	0	0.3317
rs10754199	1	196670839	a	g	0.3539	0.3645	-0.259	0.0364	1.13e-12	--	0	0.3429
rs10922103	1	196671118	a	g	0.6355	0.6461	0.259	0.0364	1.13e-12	++	0	0.3429
rs28664709	1	196671217	a	g	0.6355	0.6461	0.259	0.0364	1.13e-12	++	0	0.3429
rs12038333	1	196672454	a	g	0.6355	0.6461	0.259	0.0364	1.131e-12	++	0	0.343
rs12045503	1	196672473	t	c	0.6355	0.6461	0.259	0.0364	1.131e-12	++	0	0.343
rs203688	1	196672385	a	g	0.6355	0.6461	0.259	0.0364	1.131e-12	++	0	0.343
rs368465	1	196671981	t	c	0.3539	0.3645	-0.259	0.0364	1.131e-12	--	0	0.343
rs402056	1	196671986	a	g	0.6355	0.6461	0.259	0.0364	1.131e-12	++	0	0.3431
rs503002	1	196820287	a	g	0.3538	0.3585	0.2602	0.0367	1.422e-12	++	0	0.5344
rs56994749	1	196813692	a	t	0.612	0.6273	-0.26	0.037	2.177e-12	--	0	0.6209
rs502060	1	196803628	t	c	0.5147	0.5188	0.2623	0.0377	3.315e-12	++	0	0.3198
rs199902343	1	196821865	a	ac	0.6384	0.6439	-0.2543	0.0366	3.677e-12	--	0	0.5116
rs12142766	1	196821817	a	g	0.6396	0.6446	-0.254	0.0366	3.681e-12	--	0	0.513
rs10737681	1	196820806	t	g	0.3553	0.3603	0.2541	0.0366	3.714e-12	++	0	0.5143
rs12120616	1	196821866	t	c	0.6384	0.644	-0.2541	0.0366	3.765e-12	--	0	0.5106
rs400642	1	196757258	t	c	0.5056	0.5199	0.2613	0.0378	4.878e-12	++	0	0.349
rs147220066	1	196752282	a	c	0.4805	0.4909	-0.2612	0.0381	6.694e-12	--	0	0.3972
rs427939	1	196759849	a	g	0.4879	0.4956	-0.2592	0.0378	7.278e-12	--	0	0.3824
rs12140116	1	196821869	t	c	0.3658	0.3738	0.2506	0.0371	1.366e-11	++	0	0.5011
rs409582	1	196749779	t	g	0.5033	0.5136	0.2536	0.0377	1.636e-11	++	0	0.4113
rs454834	1	196744599	t	c	0.5033	0.5139	0.2529	0.0376	1.722e-11	++	0	0.4178
rs17700121	1	196545875	a	t	0.1488	0.1729	-0.3377	0.0502	1.743e-11	--	0	0.8885
rs395998	1	196739837	t	c	0.5032	0.5144	0.2515	0.0374	1.862e-11	++	0	0.4282
rs510755	1	196739246	t	g	0.5031	0.5147	0.2507	0.0374	2.056e-11	++	0	0.424
rs10429910	1	197141253	a	c	0.1366	0.137	-0.3654	0.0548	2.526e-11	--	0	0.5154
rs34813609	1	196668360	g	gt	0.6316	0.6378	0.2441	0.0366	2.582e-11	++	1.8	0.3128
rs474300	1	196730957	a	c	0.4776	0.4871	-0.2469	0.0371	2.849e-11	--	0	0.3424
rs445413	1	196740442	c	g	0.502	0.5102	0.2498	0.0376	2.963e-11	++	0	0.508
rs800238	1	196729645	a	g	0.4782	0.4869	-0.2461	0.0371	3.293e-11	--	0	0.3501
rs7519281	1	196772577	a	g	0.5067	0.5154	0.2487	0.0379	5.075e-11	++	0	0.3879
rs422964	1	196773026	a	g	0.4828	0.4903	-0.249	0.038	5.891e-11	--	0	0.3861
rs448757	1	196776407	a	g	0.5136	0.5218	0.2492	0.0382	7.321e-11	++	0	0.4213
rs200336043	1	196765518	a	ag	0.4815	0.489	-0.2445	0.0377	9.183e-11	--	0	0.4056
rs7546015	1	196664082	a	g	0.3711	0.3796	-0.2358	0.0368	1.477e-10	--	0	0.3343
rs6428349	1	196575602	a	g	0.5579	0.5785	-0.23	0.0364	2.588e-10	--	26.9	0.2421
rs400344	1	196757392	t	c	0.5276	0.5421	0.2446	0.0389	3.212e-10	++	39.1	0.1999
rs12727032	1	196552103	a	g	0.5591	0.5822	-0.2287	0.0364	3.274e-10	--	16.4	0.274
rs7548553	1	196551385	t	g	0.4178	0.4409	0.2287	0.0364	3.275e-10	++	16.4	0.274
rs12034150	1	196555020	a	g	0.5591	0.5821	-0.2288	0.0364	3.277e-10	--	16.4	0.2742
rs4462080	1	196567597	a	c	0.4183	0.441	0.2287	0.0364	3.301e-10	++	16.2	0.2747
rs10754195	1	196564947	t	g	0.4182	0.4409	0.2287	0.0364	3.306e-10	++	16.4	0.274
rs141731635	1	196773346	t	c	0.4784	0.4836	-0.2391	0.0381	3.33e-10	--	0	0.3582
rs79413650	1	196732136	t	c	0.8235	0.8359	-0.3871	0.0618	3.697e-10	--	0	0.8361
rs419137	1	196696875	t	g	0.8505	0.8571	0.2956	0.0473	3.985e-10	++	0	0.7128
rs10801550	1	196564805	t	c	0.4203	0.444	0.2257	0.0364	5.627e-10	++	32.6	0.2231
rs4425932	1	196568694	t	c	0.556	0.5796	-0.2257	0.0364	5.64e-10	--	32.6	0.2232
rs12562176	1	196521049	a	g	0.4187	0.444	0.2252	0.0364	5.88e-10	++	32.6	0.2231
rs4618911	1	196512594	c	g	0.4181	0.4444	0.2246	0.0364	6.758e-10	++	34.5	0.2167
rs869257	1	196508390	a	g	0.5555	0.5821	-0.2243	0.0364	7.207e-10	--	35.2	0.2141
rs946755	1	196507879	t	c	0.5555	0.5821	-0.2243	0.0364	7.282e-10	--	35.3	0.2137
rs9659527	1	196418527	a	g	0.5648	0.5911	0.2282	0.0371	7.665e-10	++	45.1	0.1771
rs1832617	1	196490964	a	t	0.4169	0.4452	0.2226	0.0364	9.993e-10	++	38.1	0.2036
rs12065519	1	196467376	a	g	0.5546	0.5818	-0.2171	0.0365	2.71e-09	--	33.1	0.2215
rs72736410	1	196882926	c	g	0.8998	0.9277	-0.4076	0.0687	2.956e-09	--	0	0.3481
rs11576790	1	196465723	t	c	0.4185	0.4454	0.2164	0.0365	3.033e-09	++	32	0.2253
rs6696801	1	196433384	a	g	0.5584	0.5796	-0.2157	0.0365	3.491e-09	--	25.2	0.2476
rs6682225	1	196432158	a	g	0.4204	0.4415	0.2157	0.0365	3.523e-09	++	25.6	0.2464
rs10922073	1	196455696	a	g	0.5554	0.5806	-0.2156	0.0365	3.542e-09	--	29.9	0.2324
rs1416962	1	196454628	a	g	0.5554	0.5804	-0.2156	0.0365	3.559e-09	--	29.7	0.2329
rs10754188	1	196463067	a	c	0.5551	0.5814	-0.2155	0.0365	3.602e-09	--	32.5	0.2237
rs10801538	1	196438949	a	g	0.4204	0.4426	0.2155	0.0365	3.621e-09	++	26.3	0.244
rs10494743	1	196425133	a	g	0.4205	0.4412	0.2156	0.0366	3.7e-09	++	27.3	0.2409
rs4658039	1	196513323	a	g	0.4939	0.4958	0.2165	0.0367	3.738e-09	++	0	0.668
rs77084001	1	196732129	t	c	0.8318	0.8442	-0.3775	0.0641	3.916e-09	--	0	0.6952
rs67842604	1	196510529	t	ta	0.6897	0.7052	0.2324	0.0399	5.685e-09	++	0	0.8377
rs10922068	1	196406715	t	c	0.4148	0.4397	0.2133	0.0369	7.128e-09	++	33.2	0.2211
rs2878559	1	196391195	t	c	0.5608	0.5854	-0.2128	0.0368	7.652e-09	--	37.7	0.205
rs10801533	1	196395871	a	g	0.5608	0.5853	-0.2124	0.0368	8.011e-09	--	37.1	0.2073
rs140405826	1	196380225	t	c	0.1786	0.2228	-0.2982	0.0517	8.155e-09	--	0	0.4804
rs145758790	1	196790204	c	g	0.9338	0.9373	0.4889	0.085	8.828e-09	++	0	0.8458
rs185769621	1	196683721	a	g	0.0907	0.0924	-0.3565	0.0627	1.317e-08	--	0	0.6691
rs61819916	1	196662011	a	c	0.5569	0.5651	0.212	0.0373	1.355e-08	++	11.5	0.2878
rs61819917	1	196662015	a	c	0.5575	0.5655	0.2117	0.0373	1.424e-08	++	11.7	0.2872
rs114851508	1	196731602	t	c	0.9157	0.9163	0.3851	0.0682	1.665e-08	++	0	0.9745
rs12041186	1	197225126	t	c	0.1632	0.183	-0.2884	0.0511	1.685e-08	--	65.1	0.09051
rs12724106	1	197127578	a	g	0.0822	0.0835	-0.3715	0.066	1.817e-08	--	41.1	0.1927
rs61819115	1	197141956	t	c	0.4821	0.4835	0.2002	0.0356	1.923e-08	++	0	0.5699
rs61819114	1	197135643	t	c	0.5165	0.5179	-0.2002	0.0356	1.928e-08	--	0	0.571
rs72738645	1	197137753	a	g	0.4821	0.4835	0.2002	0.0356	1.928e-08	++	0	0.5703
rs61819116	1	197143246	a	g	0.5166	0.518	-0.2002	0.0356	1.943e-08	--	0	0.5689
rs7527415	1	196348779	t	c	0.5522	0.5702	0.2086	0.0371	1.945e-08	++	15.2	0.2775
rs6428337	1	196349152	t	c	0.5522	0.5702	0.2086	0.0371	1.946e-08	++	15.2	0.2775
rs149644068	1	197134657	a	g	0.5165	0.5179	-0.2001	0.0356	1.956e-08	--	0	0.5763
rs4628533	1	197145413	t	c	0.4819	0.4832	0.2002	0.0357	1.996e-08	++	0	0.5662
rs61819117	1	197145999	a	c	0.5168	0.5182	-0.2002	0.0357	2.003e-08	--	0	0.5657
rs61819118	1	197147471	a	c	0.4817	0.483	0.2002	0.0357	2.031e-08	++	0	0.5645
rs56387334	1	197131790	c	g	0.4821	0.4835	0.2	0.0357	2.035e-08	++	0	0.5915
rs61819119	1	197147800	a	t	0.517	0.5183	-0.2002	0.0357	2.04e-08	--	0	0.5639
rs56111948	1	197131701	a	g	0.5165	0.5179	-0.2	0.0357	2.041e-08	--	0	0.5926
rs72738652	1	197148577	t	c	0.4816	0.4829	0.2002	0.0357	2.061e-08	++	0	0.5633
rs61819121	1	197154837	a	c	0.518	0.5191	-0.2	0.0358	2.275e-08	--	0	0.5547
rs1127661	1	197123043	t	c	0.4822	0.4833	0.1993	0.0357	2.306e-08	++	0	0.6339
rs61819122	1	197155786	t	g	0.5181	0.5192	-0.2	0.0358	2.314e-08	--	0	0.5535
rs114100584	1	196747172	a	g	0.9135	0.9159	0.3821	0.0684	2.349e-08	++	0	0.9371
rs61819096	1	197121483	t	c	0.5167	0.5179	-0.1992	0.0357	2.368e-08	--	0	0.6416
rs61819095	1	197121433	a	g	0.4821	0.4833	0.1992	0.0357	2.374e-08	++	0	0.6423
rs61819124	1	197160315	t	c	0.5192	0.5201	-0.1997	0.0358	2.535e-08	--	0	0.546
rs72738637	1	197117674	c	g	0.482	0.4837	0.1984	0.0357	2.814e-08	++	0	0.6486
rs17662710	1	197005960	a	g	0.5157	0.5201	-0.1998	0.036	2.887e-08	--	0	0.5831
rs72738635	1	197117641	a	g	0.5156	0.518	-0.1982	0.0357	2.909e-08	--	0	0.6428
rs61820800	1	197005551	t	c	0.479	0.4837	0.1975	0.036	4.159e-08	++	0	0.5628
rs698859	1	197008365	t	c	0.5163	0.521	-0.1975	0.036	4.183e-08	--	0	0.5629
rs857024	1	197009062	t	c	0.479	0.4837	0.1975	0.036	4.184e-08	++	0	0.5632
rs857025	1	197010795	t	c	0.5163	0.521	-0.1974	0.036	4.222e-08	--	0	0.5637
rs17549430	1	197013443	a	t	0.5164	0.521	-0.1972	0.036	4.376e-08	--	0	0.566
rs7517428	1	197016282	a	g	0.479	0.4835	0.197	0.036	4.509e-08	++	0	0.5679
rs142882473	1	197015868	a	c	0.4789	0.4834	0.1971	0.036	4.526e-08	++	0	0.5676
rs17514309	1	197022621	t	c	0.5168	0.521	-0.1965	0.036	4.925e-08	--	0	0.5737
rs17549360	1	197020319	a	g	0.5164	0.5206	-0.1966	0.0361	4.934e-08	--	0	0.5732
rs17549312	1	197026846	a	t	0.5169	0.521	-0.1961	0.036	5.251e-08	--	0	0.578
rs12029494	1	196477674	t	g	0.0515	0.0536	0.41	0.0754	5.384e-08	++	0	0.8973
rs17514324	1	197021233	t	c	0.5183	0.5215	-0.1962	0.0361	5.406e-08	--	0	0.5704
rs1360558	1	196993973	a	g	0.5162	0.5187	-0.1952	0.0361	6.202e-08	--	0	0.4817
rs1360559	1	196994372	t	g	0.5165	0.519	-0.1951	0.0361	6.302e-08	--	0	0.4829
rs61820788	1	196990542	t	c	0.4722	0.4786	0.1937	0.0361	7.879e-08	++	0	0.4443
rs2225565	1	196991703	a	t	0.5213	0.5279	-0.1935	0.0361	8.024e-08	--	0	0.4432
rs61820789	1	196992063	c	g	0.5213	0.5279	-0.1935	0.0361	8.045e-08	--	0	0.4428
rs72736440	1	196992240	a	g	0.4721	0.4787	0.1935	0.0361	8.053e-08	++	0	0.4424
rs55719297	1	196883265	a	g	0.9136	0.9172	0.3603	0.0673	8.521e-08	++	0	0.9108
rs9427622	1	196355524	t	c	0.432	0.4516	0.1974	0.037	9.819e-08	++	0	0.3254
rs7515074	1	196360595	a	t	0.4319	0.4519	0.1969	0.0369	9.871e-08	++	0	0.3285
rs5996	1	197032345	c	g	0.479	0.4815	0.1914	0.036	1.05e-07	++	0	0.6288
rs7515472	1	196387334	a	g	0.549	0.5681	-0.1946	0.0367	1.108e-07	--	0	0.343
rs10922067	1	196400994	a	g	0.4317	0.4512	0.1947	0.0367	1.111e-07	++	0	0.3554
rs12049567	1	196388967	t	c	0.432	0.4511	0.1945	0.0367	1.12e-07	++	0	0.3438
rs35582782	1	196399232	a	g	0.5488	0.5681	-0.1945	0.0367	1.124e-07	--	0	0.352
rs7551077	1	196391113	c	g	0.4319	0.451	0.1944	0.0367	1.132e-07	++	0	0.3445
rs1794011	1	197038559	a	g	0.5187	0.521	-0.1908	0.036	1.147e-07	--	0	0.6356
rs12121250	1	196398974	a	t	0.549	0.5682	-0.1943	0.0367	1.15e-07	--	0	0.3505
rs1538684	1	196398619	t	c	0.4319	0.451	0.1943	0.0367	1.158e-07	++	0	0.3493
rs61819071	1	197039986	t	c	0.5187	0.521	-0.1906	0.036	1.19e-07	--	0	0.6386
rs1538686	1	196397819	a	g	0.5514	0.5682	-0.1936	0.0367	1.331e-07	--	0	0.3336
rs72736469	1	197046430	a	g	0.479	0.481	0.1894	0.036	1.391e-07	++	0	0.651
rs61819073	1	197047528	a	c	0.519	0.521	-0.1892	0.036	1.432e-07	--	0	0.6535
rs67655728	1	196406419	a	at	0.5494	0.5686	-0.1938	0.0369	1.536e-07	--	0	0.4237
rs200988757	1	197103382	a	at	0.476	0.4798	0.1886	0.0359	1.537e-07	++	0	0.7016
1:197103381	1	197103381	a	aat	0.476	0.4798	0.1886	0.0359	1.539e-07	++	0	0.7022
rs4581302	1	197116527	a	g	0.5242	0.5244	-0.19	0.0362	1.545e-07	--	0	0.557
rs6695321	1	196675861	a	g	0.4019	0.4026	-0.1907	0.0363	1.556e-07	--	0	0.8318
rs55857606	1	197117410	a	g	0.5196	0.5214	-0.188	0.0359	1.612e-07	--	0	0.5349
rs12133703	1	196886418	a	g	0.0888	0.0893	-0.3372	0.0645	1.718e-07	--	0	0.8535
rs1089033	1	196666793	a	c	0.4813	0.4924	-0.2029	0.039	1.909e-07	--	0	0.3683
rs72736474	1	197050844	a	g	0.479	0.4805	0.1867	0.0359	1.974e-07	++	0	0.6818
rs12125782	1	196993119	a	t	0.0707	0.0853	-0.3672	0.0707	2.081e-07	--	0	0.4286
rs61819074	1	197054991	a	g	0.479	0.4804	0.1861	0.0359	2.144e-07	++	0	0.6894
rs41310911	1	197102926	t	c	0.5198	0.5216	-0.186	0.0359	2.174e-07	--	0	0.6156
rs147068597	1	197058136	a	aataac	0.5196	0.521	-0.1858	0.0359	2.215e-07	--	0	0.6925
1:197067333	1	197067333	a	at	0.1815	0.2066	0.2615	0.0505	2.218e-07	++	0	0.3436
rs3737110	1	197101303	a	c	0.5199	0.5216	-0.1857	0.0359	2.266e-07	--	0	0.6263
rs41304071	1	197063352	t	c	0.5195	0.521	-0.1853	0.0358	2.35e-07	--	0	0.6983
rs12116571	1	197088993	t	c	0.9123	0.9135	0.3339	0.0646	2.372e-07	++	5.4	0.3038
rs2878749	1	197073932	t	c	0.477	0.4801	0.1853	0.0359	2.445e-07	++	0	0.6966
rs17550411	1	197101022	t	c	0.5199	0.5217	-0.185	0.0359	2.5e-07	--	0	0.6525
rs3762271	1	197070442	t	g	0.5195	0.521	-0.1846	0.0358	2.537e-07	--	0	0.7061
rs41310927	1	197070697	t	c	0.479	0.4805	0.1846	0.0358	2.537e-07	++	0	0.7061
rs41308365	1	197070707	a	g	0.5195	0.521	-0.1846	0.0358	2.543e-07	--	0	0.7061
rs6690730	1	197099564	t	c	0.4783	0.4801	0.1849	0.0359	2.552e-07	++	0	0.6577
rs41310925	1	197072420	t	c	0.4789	0.4805	0.1846	0.0358	2.553e-07	++	0	0.7047
rs150344996	1	197097891	a	aaaat	0.52	0.5217	-0.1848	0.0359	2.593e-07	--	0	0.6639
rs61819089	1	197094961	a	t	0.5199	0.5217	-0.1843	0.0359	2.736e-07	--	0	0.6763
rs56084994	1	197084463	t	g	0.4785	0.4802	0.1843	0.0359	2.764e-07	++	0	0.6997
rs61819087	1	197084857	c	g	0.4785	0.4802	0.1842	0.0359	2.77e-07	++	0	0.6996
rs61819088	1	197091808	t	c	0.4783	0.48	0.1839	0.0358	2.887e-07	++	0	0.6898
rs17550014	1	197088218	t	c	0.4783	0.48	0.1837	0.0358	2.981e-07	++	0	0.6998
rs77394225	1	196428843	t	c	0.0539	0.0744	0.388	0.076	3.282e-07	++	0	0.5571
rs12756143	1	196388673	a	g	0.4412	0.4608	0.1897	0.0372	3.412e-07	++	0	0.4159
rs10494745	1	196887457	a	g	0.9206	0.9237	0.3455	0.068	3.725e-07	++	0	0.3533
rs201741631	1	196643725	a	t	0.73	0.7443	-0.2071	0.0416	6.337e-07	--	0	0.3222
rs4598443	1	196550586	a	t	0.0411	0.0455	0.435	0.0874	6.368e-07	++	0	0.6883
rs12138336	1	197070521	c	g	0.064	0.0783	-0.3722	0.0753	7.672e-07	--	0	0.538
rs73150061	3	82437001	a	g	0.0229	0.026	0.5844	0.1186	8.339e-07	++	0	0.6328
rs187282786	1	196823307	a	g	0.9838	0.9886	0.813	0.1656	9.148e-07	++	0	0.6912
Single-cohort GWASs were carried out using EPACTS software. Genomic control correction was applied if lambda was greater than 1.
Effect size estimates and standard errors of single variants seen in both cohorts were subsequently combined in a fixed-effect meta-analysis using METAL software.
P-values for markers that passed the genome-wide significance threshold (≤ 5x10-8) are shown in red.
