# Supplementary material for: Increased circulating levels of Factor H-Related Protein 4 are strongly associated with age-related macular degeneration
Source: Nat Commun. 2020 Feb 7;11:778. doi: 10.1038/s41467-020-14499-3 (PMC7005798; doi:10.1038/s41467-020-14499-3)
Supplement: Supplementary file 7 — Supplementary Data 4 [file 41467_2020_14499_MOESM7_ESM.xlsx]

## Sheet: FHR4 Meta, ALL AMDadj
Supplementary Data 4. Association results for the variants showing a P-value ≤ 10-6 in the GWAS meta-analysis of FHR-4 levels using all samples, further adjusting for AMD status.
Marker	Chromosome	Position	Allele 1	Allele 2 (Effect)	MinFreq	MaxFreq	Effect Size	StdErr	P-value	Direction	H2	Het P-value
					Allele 2	Allele 2
rs10737680	1	196679455	a	c	0.2954	0.3576	-0.4215	0.0265	8.966e-57	--	0	0.7587
rs2274700	1	196682947	a	g	0.6424	0.7046	0.4215	0.0265	8.966e-57	++	0	0.7587
rs7535263	1	196682346	a	g	0.6424	0.7046	0.4215	0.0265	8.966e-57	++	0	0.7587
rs6677089	1	196684313	a	c	0.295	0.3576	-0.4209	0.0266	1.516e-56	--	0	0.7854
rs6688272	1	196684392	t	g	0.6424	0.705	0.4208	0.0266	1.74e-56	++	0	0.7931
rs10922109 (1.1)	1	196704632	a	c	0.6427	0.7063	0.4209	0.0267	3.588e-56	++	0	0.8733
rs1329427	1	196704559	t	c	0.6427	0.7062	0.4208	0.0267	3.631e-56	++	0	0.8721
rs10801559	1	196704204	a	g	0.6426	0.706	0.4204	0.0266	3.855e-56	++	0	0.8662
rs3753395	1	196686652	a	t	0.2944	0.3576	-0.4195	0.0266	4.547e-56	--	0	0.8537
rs10465586	1	196687329	a	t	0.2944	0.3576	-0.4195	0.0266	4.554e-56	--	0	0.8538
rs10922104	1	196687730	a	g	0.2944	0.3576	-0.4195	0.0266	4.554e-56	--	0	0.8538
rs10922105	1	196690250	a	c	0.2944	0.3576	-0.4195	0.0266	4.57e-56	--	0	0.8545
rs10922106	1	196691464	a	g	0.2944	0.3576	-0.4195	0.0266	4.577e-56	--	0	0.8546
rs10922108	1	196701473	a	t	0.2944	0.3576	-0.4195	0.0266	4.598e-56	--	0	0.8549
rs1329428	1	196702810	t	c	0.6424	0.7056	0.4195	0.0266	4.598e-56	++	0	0.8549
rs10801558	1	196699044	t	g	0.2944	0.3576	-0.4195	0.0266	4.618e-56	--	0	0.8548
rs1410996	1	196696933	a	g	0.6424	0.7056	0.4195	0.0266	4.618e-56	++	0	0.8548
rs3766405	1	196695161	t	c	0.6424	0.7056	0.4195	0.0266	4.618e-56	++	0	0.8548
rs7514261	1	196700914	a	g	0.6424	0.7056	0.4195	0.0266	4.618e-56	++	0	0.8548
rs7540032	1	196701284	t	c	0.6424	0.7056	0.4195	0.0266	4.618e-56	++	0	0.8548
rs10801568	1	196791881	t	g	0.1857	0.219	-0.5044	0.0334	1.626e-51	--	40.3	0.1955
rs61818890	1	196795018	t	g	0.1846	0.2182	-0.5007	0.0334	6.652e-51	--	39.6	0.1982
rs10754204	1	196792975	t	g	0.7818	0.8155	0.5007	0.0334	7.098e-51	++	39.9	0.1972
rs10801569	1	196792897	a	g	0.7819	0.8156	0.5006	0.0334	7.825e-51	++	40.1	0.1963
rs1909130	1	196773809	t	g	0.7831	0.8226	0.5075	0.0339	1.464e-50	++	0	0.33
rs424150	1	196786957	c	g	0.7719	0.8106	0.4967	0.0332	1.758e-50	++	57.4	0.1257
rs61822227	1	196767705	a	c	0.1817	0.2199	-0.4964	0.0334	5.213e-50	--	6.6	0.3008
rs138382496	1	196785591	t	c	0.1792	0.214	-0.5073	0.0343	1.218e-49	--	43.2	0.1845
rs12039050	1	196738732	t	g	0.7757	0.8161	0.485	0.0329	2.767e-49	++	1.8	0.3129
rs7416290	1	196754667	a	g	0.7758	0.8163	0.4898	0.0332	2.841e-49	++	10.8	0.2896
rs140024897	1	196752873	t	c	0.1833	0.2233	-0.4889	0.0332	5.259e-49	--	7.6	0.2982
rs10922120	1	196759960	t	c	0.1836	0.2244	-0.488	0.0332	5.741e-49	--	16.5	0.2738
rs10922115	1	196742800	a	t	0.7792	0.8191	0.4882	0.0333	9.59e-49	++	13.9	0.2812
rs61822230	1	196774745	a	g	0.7807	0.8225	0.4996	0.0341	1.501e-48	++	24	0.2514
rs147694307	1	196789200	a	g	0.1725	0.2035	-0.4967	0.0346	7.498e-47	--	0	0.3286
rs200511029	1	196903936	g	gt	0.1784	0.2055	-0.464	0.0325	2.563e-46	--	8.6	0.2956
rs4915363	1	196905205	t	c	0.1773	0.2063	-0.4613	0.0324	3.962e-46	--	8	0.297
rs12034928	1	196864302	a	g	0.7996	0.8232	0.4679	0.033	9.475e-46	++	0	0.4396
rs7366238	1	196860797	a	g	0.1767	0.2004	-0.4682	0.033	1.039e-45	--	0	0.4436
rs7367184	1	196860735	a	g	0.7995	0.8233	0.468	0.033	1.04e-45	++	0	0.4413
rs10922147	1	196877689	c	g	0.1788	0.2053	-0.4612	0.0325	1.171e-45	--	14	0.2809
rs7413610	1	196855689	a	g	0.7993	0.8235	0.4677	0.033	1.373e-45	++	0	0.4399
rs10801580	1	196885685	t	c	0.1787	0.2052	-0.4597	0.0325	2.424e-45	--	14.5	0.2795
rs4915559	1	196886770	t	c	0.1787	0.2053	-0.4596	0.0325	2.497e-45	--	14.5	0.2795
rs10737683	1	196894829	a	g	0.7952	0.8218	0.4596	0.0326	3.342e-45	++	13.9	0.2813
rs4915318	1	196897088	a	c	0.7951	0.8218	0.459	0.0325	3.589e-45	++	13.4	0.2827
rs141121962	1	196813499	t	g	0.1904	0.2152	0.4692	0.0334	8.108e-45	++	0	0.3473
rs7531555	1	196929310	t	c	0.8012	0.8263	0.4561	0.0328	4.98e-44	++	0	0.4546
rs1359593	1	196923108	a	t	0.1737	0.1988	-0.4561	0.0328	5.062e-44	--	0	0.4544
rs4085749	1	196920148	t	c	0.8013	0.8272	0.4558	0.0328	5.702e-44	++	0	0.4624
rs3790414	1	196920299	a	t	0.7997	0.8248	0.4566	0.0328	5.767e-44	++	0	0.4414
rs12066959	1	196917899	a	g	0.8012	0.8259	0.4558	0.0328	8.225e-44	++	0	0.4519
rs476242	1	196815865	a	g	0.7609	0.7925	-0.4617	0.0334	2.018e-43	--	0	0.399
rs61818915	1	196810186	a	c	0.81	0.8334	0.4774	0.0347	4.673e-43	++	12	0.2865
rs1021636	1	196845273	a	g	0.1664	0.1913	-0.4652	0.0338	5.127e-43	--	21.6	0.2586
rs10922144	1	196823300	t	c	0.8114	0.834	0.4728	0.0344	5.384e-43	++	22.6	0.2557
rs12047098	1	196835106	t	c	0.1662	0.1885	-0.4699	0.0342	5.908e-43	--	25	0.2483
rs142956081	1	196834272	a	g	0.8115	0.8338	0.4699	0.0342	5.949e-43	++	25	0.2484
rs10922146	1	196834636	t	c	0.8116	0.8338	0.4699	0.0342	5.955e-43	++	24.8	0.2487
rs6657442	1	196838060	t	c	0.1662	0.1885	-0.4697	0.0342	6.001e-43	--	24.6	0.2495
rs2336501	1	196832364	t	c	0.8115	0.8338	0.4699	0.0342	6.026e-43	++	24.9	0.2486
rs7413265	1	196839163	t	g	0.8115	0.8338	0.4697	0.0342	6.084e-43	++	24.4	0.2502
rs7416766	1	196828428	t	g	0.1662	0.1885	-0.47	0.0342	6.096e-43	--	24.8	0.2489
rs12042805	1	196682159	a	g	0.8074	0.8359	0.4586	0.0334	6.785e-43	++	0	0.3491
rs1831281	1	196680814	t	c	0.8074	0.8359	0.4586	0.0334	6.785e-43	++	0	0.3491
rs10801571	1	196818451	t	g	0.8099	0.8329	-0.4732	0.0345	7.137e-43	--	22.8	0.2551
rs10801572	1	196821075	a	g	0.8099	0.8328	-0.4721	0.0344	7.683e-43	--	23.8	0.252
rs12140033	1	196821656	a	t	0.8098	0.8327	-0.472	0.0344	7.775e-43	--	24	0.2514
rs1964645	1	196822014	t	c	0.1673	0.1913	0.4691	0.0342	9.01e-43	++	30.3	0.2311
rs1963605	1	196822168	a	c	0.8087	0.8326	-0.469	0.0342	9.402e-43	--	29.5	0.2336
rs10754200	1	196685909	t	c	0.1631	0.1926	-0.4563	0.0335	3.144e-42	--	0	0.4064
rs1587325	1	196689797	a	g	0.8074	0.8369	0.4562	0.0335	3.158e-42	++	0	0.407
rs1329429	1	196697288	t	c	0.8074	0.8369	0.4562	0.0335	3.171e-42	++	0	0.4071
rs1576340	1	196698711	t	g	0.8074	0.8369	0.4562	0.0335	3.171e-42	++	0	0.4071
rs2284664	1	196702525	t	c	0.8074	0.8369	0.4562	0.0335	3.175e-42	++	0	0.4073
rs12032372	1	196663854	t	c	0.1602	0.1885	-0.4566	0.0336	6.077e-42	--	0	0.517
rs12041668	1	196663047	t	c	0.8115	0.8398	0.4566	0.0336	6.111e-42	++	0	0.5174
rs2133143	1	196718099	a	g	0.1574	0.189	-0.4655	0.0343	6.186e-42	--	0	0.3347
rs61819952	1	196667266	t	c	0.8119	0.8413	0.457	0.0338	8.979e-42	++	0	0.517
rs150313019	1	196719817	c	g	0.1614	0.1905	-0.4595	0.034	1.004e-41	--	0	0.4414
rs12124794	1	196661538	a	t	0.1611	0.1886	-0.456	0.0337	1.034e-41	--	0	0.5418
rs10801560	1	196714600	a	c	0.8095	0.8387	0.459	0.0339	1.049e-41	++	0	0.441
rs10801561	1	196714670	a	t	0.8095	0.8387	0.459	0.0339	1.055e-41	++	0	0.4409
rs4657826	1	196660613	a	t	0.1612	0.1886	-0.4558	0.0337	1.117e-41	--	0	0.5441
rs200467660	1	196721770	t	tg	0.8174	0.8423	0.4705	0.0348	1.164e-41	++	0	0.4877
rs12069060	1	196658021	a	g	0.8114	0.8387	0.4557	0.0337	1.241e-41	++	0	0.5462
rs75086863	1	196814687	a	t	0.1853	0.2029	0.4598	0.0345	1.558e-40	++	3.6	0.3084
rs201025532	1	196690948	t	ttg	0.2691	0.3194	-0.3861	0.0291	2.762e-40	--	0	0.9898
rs146862558	1	196683831	a	g	0.2555	0.2905	-0.4023	0.0304	7.118e-40	--	0	0.832
rs10801582	1	196944357	a	g	0.8041	0.8267	0.4392	0.0337	7.997e-39	++	0	0.4914
rs10737679	1	196679236	t	g	0.8297	0.8554	0.4853	0.0372	8.305e-39	++	15.3	0.2773
rs35966884	1	196868282	a	ag	0.4252	0.4826	0.332	0.0261	3.478e-37	++	0	0.6813
rs2878690	1	196893553	t	c	0.5185	0.5745	0.3325	0.0261	3.716e-37	++	0	0.6568
rs4044682	1	196894465	t	g	0.5186	0.5746	0.3325	0.0261	3.758e-37	++	0	0.6578
rs4428917	1	196896360	t	g	0.5185	0.5746	0.3323	0.0261	4.074e-37	++	0	0.6578
rs1853883	1	196881600	c	g	0.5173	0.5749	0.3314	0.0261	5.93e-37	++	0	0.6875
rs6695525	1	196845521	t	g	0.4175	0.4953	0.3316	0.0262	1.018e-36	++	0	0.997
rs143396383	1	196898226	t	c	0.4273	0.4822	-0.3306	0.0262	1.854e-36	--	0	0.6549
rs201457423	1	196816180	a	at	0.5032	0.581	-0.3352	0.0267	3.15e-36	--	0	0.7043
rs111289226	1	196816143	a	g	0.4173	0.4934	0.3356	0.0268	6.496e-36	++	0	0.7085
rs1963607	1	196822959	a	c	0.4244	0.4979	0.3319	0.0265	7.005e-36	++	0	0.7199
rs1963606	1	196822853	t	c	0.5021	0.5756	-0.3319	0.0265	7.021e-36	--	0	0.7201
rs10922142	1	196821108	a	t	0.502	0.5757	-0.3319	0.0266	7.359e-36	--	0	0.7189
rs10754206	1	196820924	t	g	0.4243	0.498	0.3319	0.0266	7.418e-36	++	0	0.7187
rs6665824	1	196820234	a	c	0.5037	0.5746	-0.3327	0.0266	8.254e-36	--	0	0.7209
rs68045083	1	196820008	cat	c	0.4247	0.4979	0.3321	0.0266	8.763e-36	++	0	0.7029
rs412967	1	196813716	c	g	0.4405	0.4892	0.3359	0.0269	1.037e-35	++	0	0.7869
rs6667243	1	196941493	t	c	0.3726	0.4576	-0.3281	0.0264	1.73e-35	--	0	0.5049
rs505102	1	196619502	t	c	0.178	0.206	-0.4057	0.0327	2.764e-35	--	0	0.3294
rs34755417	1	196848566	g	gt	0.515	0.5822	-0.327	0.0264	3.064e-35	--	0	0.5533
rs558103	1	196618312	a	g	0.7941	0.8222	0.4054	0.0327	3.113e-35	++	0	0.3322
rs481595	1	196616909	t	c	0.1779	0.2059	-0.4051	0.0327	3.624e-35	--	0	0.3403
rs576258	1	196615196	a	g	0.7941	0.8221	0.4047	0.0327	4.218e-35	++	0	0.3485
rs559350	1	196642533	t	c	0.1767	0.2029	-0.4045	0.0327	4.402e-35	--	0	0.4596
rs514591	1	196640320	a	g	0.1764	0.2031	-0.4047	0.0328	4.57e-35	--	0	0.4392
rs140630613	1	196814569	a	g	0.4408	0.4877	0.3333	0.027	4.809e-35	++	0	0.8175
rs47219	1	196598327	a	t	0.1816	0.2058	-0.4043	0.0327	4.817e-35	--	0	0.359
rs551397	1	196642072	t	c	0.7971	0.8234	0.404	0.0327	5.218e-35	++	0	0.4608
rs800292	1	196642233	a	g	0.7971	0.8234	0.404	0.0327	5.218e-35	++	0	0.4608
rs11390840	1	196632004	ca	c	0.7961	0.8243	0.4037	0.0327	6.065e-35	++	0	0.4178
rs529825	1	196635106	a	g	0.7961	0.8243	0.4037	0.0327	6.134e-35	++	0	0.4186
rs10801552	1	196609262	t	c	0.1784	0.2058	-0.4033	0.0328	7.642e-35	--	0	0.3841
rs113439691	1	196632115	t	ta	0.1709	0.1988	-0.4071	0.0332	1.155e-34	--	0	0.4587
rs28688002	1	196634467	a	t	0.8012	0.8292	0.4071	0.0332	1.165e-34	++	0	0.4595
rs75516352	1	196790159	t	g	0.7062	0.746	0.4038	0.0329	1.19e-34	++	0	0.6333
rs4657825	1	196584321	a	g	0.1788	0.2063	0.4008	0.0328	2.248e-34	++	0	0.4221
rs6674044	1	196818333	t	c	0.4279	0.4977	0.3302	0.0271	3.528e-34	++	0	0.7668
rs10922140	1	196818493	a	g	0.5022	0.5722	-0.3302	0.0271	3.585e-34	--	0	0.7669
rs12029571	1	196603302	a	g	0.1767	0.1997	-0.4047	0.0333	4.621e-34	--	0	0.3544
rs5016801	1	196634510	a	g	0.1707	0.1966	-0.4064	0.0335	6.089e-34	--	0	0.4388
rs6690982	1	196632129	a	g	0.8033	0.8292	0.4056	0.0334	7.574e-34	++	0	0.4412
rs34388368	1	196635470	t	g	0.8033	0.8292	0.4056	0.0334	7.582e-34	++	0	0.4413
rs6680396	1	196632470	a	g	0.1709	0.1967	-0.4056	0.0334	7.582e-34	--	0	0.4413
rs146763561	1	196790077	a	c	0.6992	0.7396	0.3967	0.0327	7.656e-34	++	0	0.7098
rs12061508	1	196584468	a	g	0.8	0.8261	0.4011	0.0333	2.189e-33	++	0	0.4328
rs10801551	1	196580039	a	g	0.8007	0.8263	0.4017	0.0334	3.071e-33	++	0	0.4388
rs61818956	1	196886223	t	c	0.7612	0.7759	-0.3636	0.0303	3.795e-33	--	0	0.9731
rs10754198	1	196573505	a	t	0.2589	0.2745	-0.3574	0.0299	6.888e-33	--	0	0.5624
rs10922088	1	196552430	t	c	0.7255	0.7365	0.3529	0.0297	1.884e-32	++	0	0.5757
rs6660100	1	196635682	t	c	0.8091	0.8318	0.4046	0.0342	2.516e-32	++	0	0.5425
rs6675769	1	196941661	a	g	0.5467	0.6313	0.3158	0.0267	2.531e-32	++	0	0.4162
rs942971	1	196933506	a	g	0.4181	0.4931	-0.3161	0.0268	3.639e-32	--	0	0.563
rs2026547	1	196927791	a	g	0.5072	0.5828	0.3141	0.0267	6.84e-32	++	0	0.5731
rs1359594	1	196927428	t	g	0.4171	0.4928	-0.314	0.0267	7.135e-32	--	0	0.5739
rs6428379	1	196937536	t	c	0.4205	0.4908	-0.314	0.0268	1.342e-31	--	0	0.5115
rs1738740	1	196808640	a	t	0.435	0.4875	-0.3202	0.0277	6.889e-31	--	0	0.8092
rs10754196	1	196570706	a	g	0.2621	0.2782	-0.345	0.0299	8.242e-31	--	0	0.5689
rs365299	1	196774718	t	c	0.6998	0.7445	0.3771	0.033	3.341e-30	++	0	0.6426
rs201957959	1	196561821	a	atatg	0.7221	0.736	0.3384	0.0298	5.917e-30	++	0	0.5991
rs10922084	1	196525314	a	c	0.2655	0.2766	-0.3378	0.0297	6.63e-30	--	0	0.612
rs59335616	1	196448630	a	aaggtgg	0.7286	0.7373	0.3409	0.03	6.89e-30	++	0	0.6574
rs66646154	1	196448625	a	atg	0.7286	0.7373	0.3409	0.03	6.931e-30	++	0	0.657
rs61819890	1	196565291	a	c	0.2638	0.277	-0.3387	0.0299	8.004e-30	--	0	0.6063
rs10922083	1	196516398	t	c	0.7242	0.7348	0.3383	0.0299	9.974e-30	++	0	0.6345
rs151098819	1	196774935	a	g	0.2529	0.2972	-0.3769	0.0333	1.034e-29	--	0	0.7426
rs10922082	1	196513694	a	g	0.7237	0.7347	0.3375	0.0298	1.042e-29	++	0	0.6316
rs521631	1	196813352	t	c	0.4627	0.4697	0.315	0.0279	1.249e-29	++	0	0.9559
rs66783820	1	196897817	a	aatac	0.5548	0.6215	0.2987	0.0265	1.853e-29	++	0	0.5997
rs16840224	1	196569681	t	c	0.723	0.7394	0.336	0.0299	2.363e-29	++	0	0.6981
rs6697795	1	196491356	c	g	0.2664	0.2755	-0.3353	0.0299	3.419e-29	--	0	0.6639
rs10922078	1	196490877	t	g	0.7252	0.7337	0.3358	0.03	3.968e-29	++	0	0.6752
rs60495441	1	196478373	a	g	0.7256	0.733	0.3336	0.03	8.883e-29	++	0	0.6903
rs116547334	1	196774296	t	g	0.6614	0.7146	0.3619	0.0326	1.32e-28	++	0	0.6382
rs12123128	1	196471258	a	t	0.2674	0.2756	-0.3302	0.0299	2.395e-28	--	0	0.6807
rs10922075	1	196467248	a	g	0.7238	0.7324	0.328	0.0299	5.237e-28	++	0	0.6748
rs12065463	1	196464754	t	c	0.2702	0.2766	-0.3245	0.0299	1.765e-27	--	0	0.7468
rs72732259	1	196464113	t	c	0.2703	0.2766	-0.3241	0.0299	1.989e-27	--	0	0.7469
rs72732257	1	196457375	a	c	0.7235	0.7299	0.3247	0.03	2.46e-27	++	0	0.7277
rs28369298	1	196797493	t	c	0.3053	0.3586	-0.3338	0.0309	2.89e-27	--	0	0.938
rs67076137	1	196423126	a	at	0.2713	0.2796	-0.3235	0.03	4e-27	--	0	0.7143
rs411185	1	196800073	t	c	0.3114	0.3674	-0.3282	0.0305	6.351e-27	--	0	0.897
rs7524776	1	196623337	t	c	0.1274	0.1373	-0.4188	0.039	6.919e-27	--	0	0.324
rs10801539	1	196440168	c	g	0.7221	0.7289	0.322	0.03	7.443e-27	++	0	0.6736
rs10922071	1	196433870	a	g	0.7213	0.7288	0.3205	0.0299	9.01e-27	++	0	0.6423
rs61820915	1	196428769	t	c	0.2711	0.2786	-0.3207	0.03	9.669e-27	--	0	0.6492
rs11807331	1	196427811	t	c	0.2711	0.2786	-0.3207	0.03	9.735e-27	--	0	0.6507
rs10801537	1	196426841	a	g	0.2711	0.2786	-0.3207	0.03	9.844e-27	--	0	0.6518
rs12118829	1	196597973	a	g	0.1311	0.1368	-0.4183	0.0391	1.113e-26	--	0	0.3863
rs145478311	1	196784085	a	c	0.6342	0.6886	0.3257	0.0306	1.618e-26	++	0	0.6353
rs388403	1	196793457	c	g	0.3161	0.3696	-0.3203	0.0302	2.34e-26	--	0	0.6789
rs9427634	1	196805200	a	g	0.3187	0.3727	-0.3203	0.0302	3.25e-26	--	0	0.9637
rs35845393	1	196416936	g	gac	0.7272	0.7312	0.3202	0.0303	3.555e-26	++	0	0.7052
rs403802	1	196800103	a	g	0.636	0.6904	0.3236	0.0306	3.607e-26	++	0	0.8581
rs367626	1	196800120	a	g	0.6361	0.6905	0.3235	0.0306	3.744e-26	++	0	0.8556
rs10754187	1	196416252	a	g	0.269	0.2729	-0.3198	0.0302	3.783e-26	--	0	0.7094
rs7531611	1	196405652	t	c	0.2698	0.2737	0.3179	0.0301	4.852e-26	++	0	0.7258
rs10801535	1	196407075	t	c	0.7271	0.7313	0.319	0.0302	5.027e-26	++	0	0.7301
rs2878557	1	196402773	t	c	0.2697	0.2737	0.3177	0.0301	5.202e-26	++	0	0.7322
rs2878558	1	196401390	t	g	0.2696	0.2737	0.3177	0.0301	5.287e-26	++	0	0.7342
rs201682735	1	196368243	g	gtc	0.7257	0.7279	-0.319	0.0303	5.56e-26	--	0	0.7742
rs12729649	1	196387632	a	g	0.7264	0.7307	-0.3172	0.0301	6.078e-26	--	0	0.7482
rs1538685	1	196397886	a	g	0.7264	0.7306	-0.3172	0.0301	6.107e-26	--	0	0.7472
rs10922066	1	196400253	t	c	0.7272	0.7316	0.3185	0.0302	6.11e-26	++	0	0.748
rs10801534	1	196396086	a	c	0.2694	0.2736	0.3172	0.0301	6.174e-26	++	0	0.7484
rs1538687	1	196397775	t	c	0.7264	0.7306	-0.3172	0.0301	6.189e-26	--	0	0.7485
rs7550015	1	196386919	t	c	0.2692	0.2728	0.3181	0.0302	6.42e-26	++	0	0.7551
rs3855964	1	196384116	t	g	0.2692	0.2728	0.3181	0.0302	6.466e-26	++	0	0.7555
rs3927686	1	196385649	t	c	0.2692	0.2728	0.3181	0.0302	6.468e-26	++	0	0.7553
rs3928857	1	196383601	t	c	0.2693	0.2729	0.3179	0.0302	6.526e-26	++	0	0.7584
rs2994255	1	196364116	a	g	0.2696	0.2728	0.3181	0.0302	6.586e-26	++	0	0.7537
rs12069983	1	196387741	a	c	0.7273	0.7319	0.3182	0.0302	6.794e-26	++	0	0.7575
rs12069990	1	196387809	t	c	0.7273	0.7319	0.3182	0.0302	6.794e-26	++	0	0.7575
rs6678457	1	196385407	a	c	0.7273	0.7319	0.3182	0.0302	6.818e-26	++	0	0.7574
rs7535696	1	196371432	t	c	0.2683	0.2724	-0.3186	0.0303	6.845e-26	--	0	0.7521
rs10801531	1	196363544	a	g	0.7277	0.7317	0.3186	0.0303	7.054e-26	++	0	0.7512
rs10801532	1	196364176	a	g	0.2683	0.2723	-0.3186	0.0303	7.074e-26	--	0	0.7512
rs10801530	1	196361497	t	g	0.7277	0.7317	0.3186	0.0303	7.086e-26	++	0	0.7511
rs10737670	1	196357746	a	g	0.2683	0.2722	-0.3189	0.0303	7.115e-26	--	0	0.7495
rs946750	1	196359665	t	c	0.2693	0.2726	0.3177	0.0302	7.68e-26	++	0	0.7563
rs432450	1	196793475	t	c	0.6331	0.6854	0.3166	0.0302	1.154e-25	++	0	0.6362
rs450200	1	196804816	t	c	0.3113	0.3612	-0.3151	0.0301	1.282e-25	--	0	0.8188
rs12116643	1	196973183	t	c	0.1197	0.1342	-0.4146	0.0397	1.578e-25	--	0	0.553
rs423907	1	196787063	t	g	0.6411	0.69	0.3188	0.0305	1.617e-25	++	0	0.8964
rs1332664	1	196967458	t	g	0.8658	0.8812	0.4149	0.0397	1.619e-25	++	0	0.5479
rs10801584	1	196961231	t	c	0.8658	0.8811	0.4153	0.0398	1.648e-25	++	0	0.5487
rs1412636	1	196951459	a	g	0.8657	0.881	0.4155	0.0398	1.654e-25	++	0	0.5478
rs10801583	1	196956561	t	c	0.1189	0.1342	-0.4154	0.0398	1.655e-25	--	0	0.5485
rs146903886	1	196958298	t	g	0.1189	0.1342	-0.4154	0.0398	1.656e-25	--	0	0.5484
rs72485110	1	196808878	t	g	0.7166	0.7419	0.3373	0.0323	1.76e-25	++	0	0.8158
rs4044578	1	196881420	a	c	0.5241	0.5617	0.2813	0.027	1.776e-25	++	0	0.4266
rs463499	1	196804800	a	c	0.3127	0.3621	-0.314	0.0301	1.797e-25	--	0	0.9272
rs1769996	1	196353041	t	c	0.7273	0.7276	-0.317	0.0304	1.805e-25	--	0	0.8978
rs200239123	1	196968852	t	tacacacacacac	0.867	0.8824	0.4187	0.0402	1.842e-25	++	0	0.5282
rs12134960	1	197009508	c	g	0.8662	0.881	0.4156	0.0399	2.103e-25	++	0	0.5645
rs12075161	1	197001099	a	t	0.8661	0.8808	0.4147	0.0398	2.107e-25	++	0	0.58
rs6685931	1	196867233	t	c	0.4392	0.4753	0.28	0.0269	2.276e-25	++	0	0.4394
rs1409153	1	196880005	t	c	0.5244	0.5611	0.2806	0.027	2.332e-25	++	0	0.4434
rs374229	1	196786486	c	g	0.6142	0.6697	0.3096	0.0298	2.47e-25	++	0	0.9136
rs450340	1	196787067	t	c	0.3296	0.384	-0.3104	0.0298	2.47e-25	--	0	0.9222
rs2147469	1	196351766	a	t	0.273	0.2736	0.3156	0.0304	2.788e-25	++	0	0.8784
rs440335	1	196804260	a	g	0.6137	0.667	0.307	0.0296	2.883e-25	++	0	0.9465
rs4230	1	196801042	t	g	0.6139	0.6672	0.3076	0.0296	2.954e-25	++	0	0.965
rs2027368	1	196351150	a	c	0.2712	0.2729	-0.3159	0.0304	2.971e-25	--	0	0.8804
rs141241538	1	196359831	a	at	0.7292	0.7332	0.3163	0.0305	3.015e-25	++	0	0.7647
rs413979	1	196801612	a	g	0.6139	0.6672	0.3074	0.0296	3.116e-25	++	0	0.9633
rs409253	1	196795014	a	g	0.614	0.6675	0.3083	0.0297	3.234e-25	++	0	0.9926
1:196794449	1	196794449	g	gt	0.3325	0.386	-0.3083	0.0297	3.24e-25	--	0	0.9933
rs605082	1	196801917	t	c	0.6141	0.6674	0.3071	0.0296	3.253e-25	++	0	0.9547
rs416726	1	196794426	c	g	0.614	0.6675	0.3083	0.0297	3.263e-25	++	0	0.9928
rs438781	1	196796240	a	t	0.614	0.6675	0.3082	0.0297	3.301e-25	++	0	0.9916
rs385537	1	196791760	a	g	0.6141	0.6676	0.3083	0.0297	3.434e-25	++	0	0.9995
rs452360	1	196804333	t	c	0.3336	0.3851	-0.3065	0.0296	3.695e-25	--	0	0.914
rs406777	1	196791916	a	g	0.332	0.3835	-0.3061	0.0298	8.38e-25	--	0	0.9492
rs398848	1	196792468	t	g	0.3257	0.3763	-0.3102	0.0302	8.487e-25	--	0	0.9157
rs432007	1	196792464	a	c	0.3257	0.3763	-0.3102	0.0302	8.487e-25	--	0	0.9157
rs441614	1	196786861	a	g	0.3274	0.3809	-0.3065	0.0298	9.174e-25	--	0	0.8748
rs399507	1	196796184	a	g	0.6169	0.6678	0.3055	0.0297	9.705e-25	++	0	0.8503
rs437744	1	196787112	a	g	0.3286	0.3824	-0.3051	0.0298	1.179e-24	--	0	0.8617
rs9427915	1	196786069	a	g	0.3193	0.3789	-0.3075	0.03	1.203e-24	--	0	0.9561
rs376660	1	196786667	a	g	0.6176	0.6714	0.3051	0.0298	1.235e-24	++	0	0.8687
rs59666733	1	196786604	g	ga	0.6177	0.6716	0.3052	0.0298	1.256e-24	++	0	0.8752
rs677961	1	196797123	t	c	0.6176	0.6704	0.3043	0.0297	1.452e-24	++	0	0.9385
rs61818875	1	196788371	t	c	0.6168	0.6693	0.3045	0.0298	1.532e-24	++	0	0.9603
rs401332	1	196801321	t	g	0.331	0.3827	-0.303	0.0296	1.589e-24	--	0	0.9228
rs59586577	1	196802897	c	g	0.3308	0.3826	-0.3027	0.0296	1.632e-24	--	0	0.9151
rs436234	1	196797845	a	t	0.3308	0.3826	-0.3034	0.0297	1.636e-24	--	0	0.9365
rs370542	1	196798012	a	t	0.3308	0.3826	-0.3034	0.0297	1.64e-24	--	0	0.9368
rs408519	1	196799433	t	c	0.6174	0.6691	0.3034	0.0297	1.64e-24	++	0	0.9354
rs442759	1	196794519	t	c	0.6174	0.6693	0.3038	0.0297	1.651e-24	++	0	0.9522
rs424108	1	196793578	a	g	0.6174	0.6693	0.3038	0.0297	1.654e-24	++	0	0.9528
rs409549	1	196794909	c	g	0.6174	0.6693	0.3038	0.0297	1.655e-24	++	0	0.952
rs11808491	1	196793863	t	c	0.6174	0.6693	0.3038	0.0297	1.657e-24	++	0	0.9526
rs366947	1	196787147	a	g	0.6167	0.6699	0.3041	0.0298	1.659e-24	++	0	0.9643
rs141655345	1	196795603	a	at	0.6174	0.6693	0.3037	0.0297	1.691e-24	++	0	0.9514
rs407900	1	196795519	a	g	0.6174	0.6693	0.3037	0.0297	1.691e-24	++	0	0.9514
rs408442	1	196795291	a	g	0.6174	0.6693	0.3037	0.0297	1.691e-24	++	0	0.9514
rs424722	1	196795849	a	g	0.3307	0.3826	-0.3037	0.0297	1.692e-24	--	0	0.9511
rs424925	1	196795761	c	g	0.3307	0.3826	-0.3037	0.0297	1.694e-24	--	0	0.9512
rs35015056	1	196793395	a	at	0.3307	0.3826	-0.3038	0.0297	1.697e-24	--	0	0.9525
rs417843	1	196796526	a	g	0.3307	0.3826	-0.3037	0.0297	1.698e-24	--	0	0.9507
rs432234	1	196796361	t	c	0.6174	0.6693	0.3037	0.0297	1.699e-24	++	0	0.9508
rs397093	1	196793003	c	g	0.3306	0.3826	-0.3038	0.0297	1.707e-24	--	0	0.9528
rs425737	1	196793209	t	c	0.3306	0.3826	-0.3038	0.0297	1.709e-24	--	0	0.9525
rs407304	1	196791711	a	g	0.3305	0.3825	-0.3039	0.0298	1.734e-24	--	0	0.9607
rs416873	1	196792208	t	c	0.6175	0.6694	0.3039	0.0298	1.744e-24	++	0	0.9603
rs150609676	1	196791587	a	at	0.3305	0.3825	-0.3038	0.0298	1.781e-24	--	0	0.9597
rs387475	1	196791182	a	g	0.6175	0.6695	0.3039	0.0298	1.782e-24	++	0	0.9603
rs423812	1	196791542	t	c	0.6176	0.6695	0.3038	0.0298	1.833e-24	++	0	0.9583
rs10801586	1	197021189	t	c	0.8696	0.884	0.4136	0.0405	1.953e-24	++	0	0.4249
rs387547	1	196791118	a	g	0.6163	0.6689	0.304	0.0298	2.043e-24	++	0	0.9548
rs431088	1	196791602	t	g	0.3292	0.3809	-0.3031	0.0297	2.045e-24	--	0	0.9654
rs2298883	1	197028634	a	g	0.1161	0.1305	-0.4133	0.0406	2.18e-24	--	0	0.4229
rs452155	1	196804666	t	c	0.3236	0.3819	-0.3052	0.03	2.27e-24	--	0	0.9589
rs7410845	1	196368245	c	g	0.2752	0.2781	0.3041	0.0299	2.848e-24	++	0	0.6997
rs66802316	1	196811396	a	t	0.6185	0.6699	-0.3004	0.0296	3.246e-24	--	0	0.9004
rs1738734	1	196797633	t	g	0.3284	0.3796	-0.3016	0.0297	3.453e-24	--	0	0.8312
rs12738109	1	196406617	t	c	0.7212	0.7251	-0.308	0.0304	3.674e-24	--	0	0.6168
rs442411	1	196786300	a	g	0.3253	0.3815	-0.3027	0.0299	3.826e-24	--	0	0.9652
rs441607	1	196786875	a	g	0.3259	0.3783	-0.3027	0.0299	4.235e-24	--	0	0.8274
rs61818914	1	196810137	t	g	0.6868	0.7281	0.3203	0.0316	4.242e-24	++	0	0.5125
rs139524056	1	196784094	c	g	0.6209	0.6761	0.304	0.0301	5.523e-24	++	0	0.9056
rs436719	1	196787744	t	g	0.3274	0.3798	-0.3012	0.0298	5.543e-24	--	0	0.8232
rs114160415	1	196785390	t	c	0.6177	0.6735	0.3017	0.0299	5.607e-24	++	0	0.9197
rs142014574	1	196785448	t	c	0.6177	0.6735	0.3017	0.0299	5.612e-24	++	0	0.9196
rs377628	1	196786445	a	t	0.6203	0.6731	0.3014	0.0299	5.695e-24	++	0	0.8283
rs138801472	1	196785194	t	c	0.3265	0.3795	-0.3015	0.0299	6.038e-24	--	0	0.8411
rs61818876	1	196789744	a	g	0.3294	0.3807	-0.3011	0.0298	6.155e-24	--	0	0.9082
rs414628	1	196801078	a	t	0.3273	0.3791	-0.2996	0.0297	6.184e-24	--	0	0.7939
rs415471	1	196788338	a	g	0.6194	0.6708	0.3006	0.0298	7.071e-24	++	0	0.912
rs60527232	1	196793153	a	ag	0.6207	0.6715	0.3005	0.0298	7.634e-24	++	0	0.9135
rs378209	1	196798179	a	g	0.62	0.6706	0.2995	0.0297	7.666e-24	++	0	0.8869
rs678400	1	196797044	t	c	0.3292	0.38	-0.2999	0.0298	7.756e-24	--	0	0.9017
rs459285	1	196802995	t	c	0.62	0.6706	0.2988	0.0297	7.79e-24	++	0	0.8633
rs437504	1	196795741	t	c	0.62	0.6708	0.2999	0.0298	7.81e-24	++	0	0.9023
rs364455	1	196803555	t	g	0.6201	0.6706	0.2988	0.0297	7.843e-24	++	0	0.8627
rs10801565	1	196786011	t	c	0.3259	0.3827	-0.3008	0.0299	8.318e-24	--	0	0.9461
rs3201739	1	196797357	a	g	0.235	0.2936	-0.3617	0.036	8.912e-24	--	0	0.3988
rs390679	1	196801190	a	c	0.6188	0.6708	0.2978	0.0297	1.14e-23	++	0	0.8076
rs400811	1	196818554	a	g	0.7124	0.7412	-0.3187	0.0319	1.723e-23	--	0	0.6938
rs6658594	1	196818057	t	c	0.7124	0.7412	-0.3188	0.0319	1.735e-23	--	0	0.6953
rs142061136	1	196785270	a	g	0.6214	0.6766	0.2991	0.0299	1.751e-23	++	0	0.9319
rs113811987	1	196797244	c	g	0.2358	0.2935	-0.3571	0.036	3.64e-23	--	0	0.3566
rs776087	1	196721543	a	g	0.1316	0.1655	-0.3978	0.0404	7.125e-23	--	23.6	0.2527
rs80003882	1	196789636	t	g	0.3192	0.3716	-0.302	0.0308	1.049e-22	--	0	0.745
rs388862	1	196797292	c	g	0.7115	0.7687	0.3599	0.0368	1.553e-22	++	2.8	0.3104
rs200431131	1	196404265	g	gta	0.7074	0.7127	-0.2879	0.0295	1.946e-22	--	0	0.468
rs10922179	1	197159347	a	g	0.8627	0.8793	0.3881	0.0398	2.021e-22	++	0.5	0.3161
rs61819092	1	197116764	t	c	0.8625	0.8803	0.3883	0.0399	2.172e-22	++	2.4	0.3114
rs72738632	1	197117391	a	g	0.8625	0.8803	0.3883	0.0399	2.174e-22	++	2.3	0.3117
rs5993	1	197030829	a	t	0.1191	0.138	-0.3891	0.04	2.233e-22	--	10.4	0.2906
rs66947037	1	197035120	g	gctta	0.8619	0.8809	0.3887	0.0399	2.236e-22	++	10.6	0.2903
rs12128631	1	197128726	a	g	0.8626	0.8803	0.388	0.0399	2.266e-22	++	3	0.31
rs12137359	1	197129981	t	c	0.8626	0.8803	0.3879	0.0399	2.343e-22	++	3.3	0.3091
rs10922161	1	197040644	a	g	0.1192	0.1382	-0.3885	0.0399	2.363e-22	--	10.2	0.2914
rs12023713	1	197041786	a	g	0.1193	0.1382	-0.3884	0.0399	2.401e-22	--	10.2	0.2914
rs4915344	1	197102745	a	g	0.1197	0.1378	-0.3879	0.0399	2.442e-22	--	3.5	0.3088
rs12042442	1	197096135	t	c	0.1207	0.138	-0.3873	0.0399	2.704e-22	--	2.8	0.3104
rs10922168	1	197086130	t	c	0.1197	0.1381	-0.3871	0.0399	2.91e-22	--	5.6	0.3034
rs4639796	1	197126649	a	g	0.8637	0.8803	0.3874	0.0399	2.993e-22	++	5.1	0.3046
rs12085377	1	197081682	a	g	0.8618	0.8803	0.3866	0.0399	3.21e-22	++	7	0.2998
rs10922167	1	197081396	t	c	0.8618	0.8803	0.3866	0.0399	3.212e-22	++	7	0.2997
rs12034362	1	197077516	t	c	0.1197	0.1382	-0.3864	0.0399	3.372e-22	--	7.8	0.2977
rs61818925 (1.6)	1	196815450	t	g	0.327	0.3645	0.2904	0.03	3.43e-22	++	0	0.9789
rs12028827	1	197127491	a	c	0.1202	0.1374	-0.3863	0.0399	3.526e-22	--	0	0.3363
rs71675127	1	197056661	t	tattatagtcaacatagca	0.8617	0.8803	0.386	0.0399	3.632e-22	++	8.9	0.2947
rs1332660	1	197053141	t	c	0.1197	0.1383	-0.3859	0.0399	3.634e-22	--	8.9	0.2947
rs10737686	1	197068200	t	c	0.8617	0.8803	0.386	0.0399	3.641e-22	++	8.9	0.2947
rs10922162	1	197070776	t	c	0.8617	0.8803	0.386	0.0399	3.641e-22	++	8.9	0.2947
rs10922177	1	197153767	t	c	0.1203	0.1375	-0.3859	0.0399	4.024e-22	--	0	0.3341
rs71524421	1	196815708	c	g	0.3156	0.3478	0.2929	0.0304	6.481e-22	++	0	0.8672
rs506317	1	196717153	t	c	0.5344	0.5388	0.2618	0.0273	8.924e-22	++	0	0.6128
rs191704319	1	196380218	t	c	0.2437	0.2443	-0.3156	0.033	1.137e-21	--	0	0.5766
rs375046	1	196705926	a	c	0.5333	0.5404	0.2594	0.0272	1.447e-21	++	0	0.6251
rs412852	1	196703707	a	g	0.533	0.5412	0.2585	0.0272	1.79e-21	++	0	0.6301
rs414539	1	196701569	t	c	0.4582	0.4672	-0.258	0.0271	2.005e-21	--	0	0.6236
rs403846	1	196696737	t	c	0.4576	0.4672	-0.2571	0.0271	2.646e-21	--	0	0.5892
rs379489	1	196693451	a	g	0.4575	0.4672	-0.2571	0.0271	2.656e-21	--	0	0.5886
rs380390	1	196701051	c	g	0.5328	0.5425	0.2571	0.0271	2.656e-21	++	0	0.5886
rs381974	1	196692672	a	g	0.4575	0.4672	-0.2571	0.0271	2.656e-21	--	0	0.5886
rs393955	1	196692470	a	c	0.5328	0.5425	0.2571	0.0271	2.656e-21	++	0	0.5886
rs395544	1	196698272	a	g	0.4575	0.4672	-0.2571	0.0271	2.656e-21	--	0	0.5886
rs374896	1	196692378	t	c	0.4576	0.4672	-0.2571	0.0271	2.658e-21	--	0	0.5894
rs203672	1	196689062	t	c	0.4575	0.4675	-0.257	0.0271	2.824e-21	--	0	0.5903
rs203687	1	196674270	t	c	0.5334	0.5408	0.2575	0.0272	2.947e-21	++	0	0.5888
rs203674	1	196684625	t	g	0.5319	0.5425	0.2563	0.0271	3.505e-21	++	0	0.6006
rs203677	1	196683366	a	t	0.4575	0.4682	-0.2562	0.0271	3.688e-21	--	0	0.6039
rs203680	1	196681375	t	c	0.4576	0.4682	-0.2561	0.0271	3.758e-21	--	0	0.6058
rs203679	1	196682518	a	c	0.5318	0.5425	0.2561	0.0271	3.773e-21	++	0	0.6052
rs203683	1	196678432	c	g	0.5318	0.5425	0.2561	0.0271	3.773e-21	++	0	0.6052
rs203685	1	196677945	a	c	0.5318	0.5425	0.2561	0.0271	3.773e-21	++	0	0.6052
rs399469	1	196676105	a	t	0.4575	0.4682	-0.2561	0.0271	3.773e-21	--	0	0.6052
rs402991	1	196676103	c	g	0.4575	0.4682	-0.2561	0.0271	3.773e-21	--	0	0.6052
rs61241581	1	196679187	caa	c	0.5317	0.5425	0.2561	0.0271	3.785e-21	++	0	0.6055
rs9970784	1	196673802	t	c	0.5309	0.5434	0.2557	0.0271	3.855e-21	++	0	0.5924
rs1831282	1	196673993	a	c	0.4565	0.4693	-0.2555	0.0271	3.942e-21	--	0	0.5956
rs1887973	1	196675179	c	g	0.5307	0.5434	0.2555	0.0271	3.98e-21	++	0	0.5961
rs2019724	1	196674917	t	c	0.4566	0.4693	-0.2555	0.0271	3.98e-21	--	0	0.5961
rs10733086	1	196676935	a	t	0.4566	0.4693	-0.2555	0.0271	3.989e-21	--	0	0.5962
rs1410997	1	196677163	a	c	0.5307	0.5434	0.2555	0.0271	3.989e-21	++	0	0.5962
rs6428357	1	196675571	a	g	0.4566	0.4693	-0.2555	0.0271	3.989e-21	--	0	0.5962
rs6664705	1	196677842	a	g	0.5307	0.5434	0.2555	0.0271	3.989e-21	++	0	0.5962
rs7522681	1	196678605	a	g	0.5307	0.5434	0.2555	0.0271	3.989e-21	++	0	0.5962
rs12724106	1	197127578	a	g	0.1075	0.129	-0.4103	0.0439	9.138e-21	--	62.3	0.1036
rs408382	1	196791298	t	g	0.3211	0.3635	-0.287	0.031	1.841e-20	--	0	0.6024
rs9970075	1	196673430	t	g	0.4574	0.4627	-0.2523	0.0273	2.529e-20	--	0	0.6279
rs1754448	1	196819109	a	g	0.3072	0.3508	0.2697	0.0294	3.999e-20	++	0	0.8345
rs34358403	1	196964478	a	at	0.5451	0.6138	-0.256	0.0279	4.616e-20	--	16.7	0.2731
rs10922152	1	196963006	a	t	0.5451	0.6138	-0.256	0.0279	4.651e-20	--	16.8	0.2731
rs7547265	1	196962502	t	g	0.5451	0.6138	-0.256	0.0279	4.669e-20	--	16.8	0.273
rs139124820	1	196905991	c	g	0.6058	0.6646	0.2526	0.0276	5.618e-20	++	0	0.6824
rs10922153	1	196978615	t	g	0.3871	0.4549	0.2547	0.0279	6.097e-20	++	5.7	0.3031
rs12121698	1	196983630	t	g	0.3871	0.4549	0.2547	0.0279	6.097e-20	++	5.7	0.3031
rs1332666	1	196984679	a	g	0.3871	0.4549	0.2547	0.0279	6.097e-20	++	5.7	0.3031
rs6663083	1	196980660	t	c	0.3871	0.4549	0.2547	0.0279	6.097e-20	++	5.7	0.3031
rs12123968	1	196406268	a	t	0.7047	0.7113	-0.279	0.0306	6.748e-20	--	0	0.9106
rs17662710	1	197005960	a	g	0.5212	0.5378	-0.2422	0.0267	1.163e-19	--	0	0.559
rs72738635	1	197117641	a	g	0.5235	0.5325	-0.2417	0.0267	1.437e-19	--	0	0.6046
rs10494745	1	196887457	a	g	0.8668	0.8975	0.3933	0.0436	1.764e-19	++	48.7	0.1628
rs61820800	1	197005551	t	c	0.4614	0.4785	0.2408	0.0267	1.869e-19	++	0	0.5468
rs857024	1	197009062	t	c	0.4614	0.4785	0.2408	0.0267	1.882e-19	++	0	0.5472
rs698859	1	197008365	t	c	0.5215	0.5386	-0.2408	0.0267	1.899e-19	--	0	0.5472
rs857025	1	197010795	t	c	0.5216	0.5386	-0.2408	0.0267	1.907e-19	--	0	0.5478
rs17549430	1	197013443	a	t	0.5216	0.5386	-0.2407	0.0267	1.986e-19	--	0	0.5497
rs142882473	1	197015868	a	c	0.4608	0.4782	0.2406	0.0267	2.045e-19	++	0	0.5531
rs7517428	1	197016282	a	g	0.4614	0.4783	0.2406	0.0267	2.059e-19	++	0	0.5513
rs17514309	1	197022621	t	c	0.5218	0.5386	-0.2404	0.0267	2.241e-19	--	0	0.5557
rs17549312	1	197026846	a	t	0.5218	0.5386	-0.2403	0.0267	2.328e-19	--	0	0.5578
rs17549360	1	197020319	a	g	0.5214	0.5376	-0.2403	0.0267	2.51e-19	--	0	0.5611
rs1694459	1	196815786	t	c	0.6211	0.6567	-0.2701	0.0301	2.589e-19	--	0	0.7269
rs1360558	1	196993973	a	g	0.5215	0.5367	-0.2401	0.0267	2.649e-19	--	0	0.516
rs425757	1	196797238	t	c	0.6836	0.7347	0.3078	0.0343	2.767e-19	++	0	0.8769
rs17514324	1	197021233	t	c	0.5231	0.5397	-0.2396	0.0268	3.521e-19	--	0	0.5278
rs12736087	1	196968852	t	c	0.2263	0.2695	0.2813	0.0315	3.756e-19	++	0	0.9453
rs1360559	1	196994372	t	g	0.5228	0.5369	-0.2382	0.0267	4.981e-19	--	0	0.548
rs72738637	1	197117674	c	g	0.4648	0.4751	0.2387	0.0268	5.205e-19	++	0	0.511
rs61818924	1	196815374	a	t	0.6661	0.7008	-0.2696	0.0303	5.366e-19	--	0	0.8001
rs5996	1	197032345	c	g	0.4615	0.4773	0.2377	0.0267	5.608e-19	++	0	0.6049
rs1794011	1	197038559	a	g	0.5227	0.5384	-0.2376	0.0267	5.949e-19	--	0	0.6082
rs61819071	1	197039986	t	c	0.5227	0.5384	-0.2375	0.0267	6.121e-19	--	0	0.6097
rs72736469	1	197046430	a	g	0.4617	0.4773	0.2372	0.0267	6.919e-19	++	0	0.616
rs61819073	1	197047528	a	c	0.5227	0.5383	-0.2371	0.0267	7.111e-19	--	0	0.6173
rs200988757	1	197103382	a	at	0.4606	0.4754	0.237	0.0268	9.671e-19	++	0	0.6388
1:197103381	1	197103381	a	aat	0.4606	0.4754	0.237	0.0268	9.672e-19	++	0	0.6392
rs72736474	1	197050844	a	g	0.462	0.4773	0.2359	0.0267	9.812e-19	++	0	0.6328
rs61819074	1	197054991	a	g	0.462	0.4774	0.2355	0.0267	1.085e-18	++	0	0.6368
rs4581302	1	197116527	a	g	0.5281	0.5392	-0.2375	0.0269	1.092e-18	--	0	0.541
rs147068597	1	197058136	a	aataac	0.5226	0.538	-0.2353	0.0267	1.143e-18	--	0	0.6384
rs41304071	1	197063352	t	c	0.5226	0.5378	-0.2349	0.0267	1.277e-18	--	0	0.6418
rs55857606	1	197117410	a	g	0.5246	0.5377	-0.2356	0.0268	1.338e-18	--	0	0.5328
rs2878749	1	197073932	t	c	0.4615	0.477	0.235	0.0267	1.379e-18	++	0	0.6364
rs150344996	1	197097891	a	aaaat	0.5238	0.5382	-0.235	0.0267	1.459e-18	--	0	0.6278
rs41310911	1	197102926	t	c	0.5241	0.5378	-0.2352	0.0268	1.473e-18	--	0	0.5817
rs3762271	1	197070442	t	g	0.5225	0.5376	-0.2344	0.0267	1.494e-18	--	0	0.6459
rs41310927	1	197070697	t	c	0.4624	0.4775	0.2344	0.0267	1.494e-18	++	0	0.6459
rs41308365	1	197070707	a	g	0.5226	0.5376	-0.2343	0.0267	1.497e-18	--	0	0.6459
rs41310925	1	197072420	t	c	0.4623	0.4774	0.2344	0.0267	1.501e-18	++	0	0.6445
rs3737110	1	197101303	a	c	0.524	0.5378	-0.2351	0.0268	1.511e-18	--	0	0.5888
rs17550411	1	197101022	t	c	0.5238	0.5379	-0.2348	0.0267	1.612e-18	--	0	0.6067
rs6690730	1	197099564	t	c	0.4621	0.4762	0.2347	0.0267	1.632e-18	++	0	0.6104
rs56084994	1	197084463	t	g	0.4622	0.4769	0.2344	0.0267	1.655e-18	++	0	0.6396
rs61819087	1	197084857	c	g	0.4622	0.4769	0.2344	0.0267	1.661e-18	++	0	0.6397
rs61819089	1	197094961	a	t	0.5236	0.5377	-0.2345	0.0267	1.737e-18	--	0	0.6233
rs61819088	1	197091808	t	c	0.4621	0.4765	0.2342	0.0267	1.8e-18	++	0	0.6335
rs17550014	1	197088218	t	c	0.4621	0.4766	0.2341	0.0267	1.845e-18	++	0	0.6407
rs10429910	1	197141253	a	c	0.1085	0.1275	-0.3815	0.0436	2.026e-18	--	0	0.7123
rs452551	1	196786385	t	c	0.2777	0.328	-0.2939	0.0336	2.462e-18	--	0	0.7721
rs56994749	1	196813692	a	t	0.6513	0.6812	-0.2605	0.03	3.584e-18	--	0	0.7098
rs12116571	1	197088993	t	c	0.86	0.8873	0.3721	0.0429	3.934e-18	++	65.9	0.08688
rs113988961	1	196814779	t	c	0.295	0.3319	0.2652	0.0306	4.646e-18	++	0	0.8302
rs17700121	1	196545875	a	t	0.1265	0.1282	-0.3573	0.0413	5.159e-18	--	0	0.8659
rs61819096	1	197121483	t	c	0.5276	0.5368	-0.231	0.0268	6.802e-18	--	0	0.5006
rs1127661	1	197123043	t	c	0.4632	0.4724	0.231	0.0268	6.811e-18	++	0	0.4972
rs61819095	1	197121433	a	g	0.4632	0.4724	0.231	0.0268	6.83e-18	++	0	0.5011
rs56111948	1	197131701	a	g	0.5282	0.5368	-0.2304	0.0268	7.906e-18	--	0	0.4837
rs955927	1	197060783	a	t	0.4546	0.4736	0.2309	0.0268	7.982e-18	++	0	0.7913
rs56387334	1	197131790	c	g	0.4633	0.4718	0.2304	0.0268	7.989e-18	++	0	0.4836
rs61819122	1	197155786	t	g	0.529	0.5379	-0.2311	0.0269	7.999e-18	--	0	0.4869
rs61819121	1	197154837	a	c	0.529	0.5378	-0.231	0.0269	8.006e-18	--	0	0.4866
rs72738652	1	197148577	t	c	0.4628	0.4713	0.2306	0.0268	8.278e-18	++	0	0.4832
rs61819119	1	197147800	a	t	0.5286	0.5371	-0.2305	0.0268	8.316e-18	--	0	0.4826
rs61819118	1	197147471	a	c	0.4629	0.4714	0.2305	0.0268	8.369e-18	++	0	0.4826
rs61819117	1	197145999	a	c	0.5286	0.537	-0.2304	0.0268	8.437e-18	--	0	0.482
rs4628533	1	197145413	t	c	0.463	0.4714	0.2303	0.0268	8.495e-18	++	0	0.4817
rs61819124	1	197160315	t	c	0.5295	0.5386	-0.2312	0.0269	8.505e-18	--	0	0.4944
rs61819116	1	197143246	a	g	0.5285	0.5368	-0.2301	0.0268	8.695e-18	--	0	0.4802
rs61819115	1	197141956	t	c	0.4633	0.4715	0.2301	0.0268	8.791e-18	++	0	0.4795
rs149644068	1	197134657	a	g	0.5284	0.5367	-0.2301	0.0268	8.803e-18	--	0	0.4803
rs72738645	1	197137753	a	g	0.4633	0.4715	0.23	0.0268	8.908e-18	++	0	0.4794
rs61819114	1	197135643	t	c	0.5285	0.5367	-0.23	0.0268	9.117e-18	--	0	0.4793
rs528298	1	196660995	a	t	0.4281	0.4935	-0.2378	0.0277	9.643e-18	--	0	0.5339
rs139228532	1	196671665	a	aaaaac	0.5049	0.5601	0.2376	0.0277	9.891e-18	++	0	0.3458
rs377682	1	196786387	a	g	0.6746	0.7238	0.2887	0.0337	1.033e-17	++	0	0.706
rs61820788	1	196990542	t	c	0.4527	0.471	0.2283	0.0269	1.864e-17	++	0	0.3841
rs2225565	1	196991703	a	t	0.5289	0.5473	-0.2281	0.0268	1.9e-17	--	0	0.3837
rs61820789	1	196992063	c	g	0.5289	0.5473	-0.2281	0.0268	1.904e-17	--	0	0.3833
rs72736440	1	196992240	a	g	0.4527	0.4711	0.2281	0.0268	1.908e-17	++	0	0.3829
rs503002	1	196820287	a	g	0.2901	0.3258	0.2517	0.0299	3.837e-17	++	0	0.7767
rs140142103	1	196661730	t	ttc	0.4391	0.4946	-0.2298	0.0276	7.66e-17	--	0	0.4816
rs502060	1	196803628	t	c	0.5637	0.6126	0.2487	0.03	1.015e-16	++	0	0.903
1:197067333	1	197067333	a	at	0.2074	0.2118	0.3077	0.0372	1.263e-16	++	0	0.8348
rs33944729	1	196652124	t	ta	0.4347	0.4974	-0.2273	0.0276	1.661e-16	--	0	0.4879
rs572515	1	196646261	a	g	0.4354	0.4981	-0.2267	0.0275	1.761e-16	--	0	0.5021
rs67842604	1	196510529	t	ta	0.6855	0.7005	0.2548	0.0309	1.801e-16	++	0	0.8703
rs1061147	1	196654324	a	c	0.4355	0.4961	-0.2266	0.0275	1.807e-16	--	0	0.4744
rs570618 (1.2)	1	196657064	t	g	0.4343	0.4971	-0.2271	0.0276	1.86e-16	--	0	0.4859
rs1329422	1	196655280	c	g	0.4354	0.4961	-0.2265	0.0275	1.861e-16	--	0	0.4754
rs1329424	1	196646176	t	g	0.4365	0.4971	-0.226	0.0275	1.881e-16	--	0	0.4925
rs2300430	1	196655713	t	c	0.4354	0.4961	-0.2265	0.0275	1.899e-16	--	0	0.4762
rs10801553	1	196655743	a	c	0.4354	0.4961	-0.2265	0.0275	1.909e-16	--	0	0.4763
rs1329421	1	196656205	a	t	0.4353	0.4961	-0.2265	0.0275	1.92e-16	--	0	0.4765
rs12029785	1	196658905	a	g	0.5038	0.5649	0.2266	0.0275	1.935e-16	++	0	0.4753
rs482934	1	196658497	t	g	0.5029	0.5658	0.227	0.0276	1.941e-16	++	0	0.4876
rs10922092	1	196657414	a	g	0.4353	0.4961	-0.2264	0.0275	1.993e-16	--	0	0.4776
rs10801554	1	196657655	t	c	0.5039	0.5647	0.2263	0.0275	2.018e-16	++	0	0.4783
rs7529589	1	196658279	t	c	0.4352	0.4961	-0.2263	0.0275	2.048e-16	--	0	0.4789
rs1061170	1	196659237	t	c	0.5039	0.5648	0.2263	0.0275	2.091e-16	++	0	0.4797
rs10801555	1	196660261	a	g	0.4351	0.4961	-0.2262	0.0275	2.148e-16	--	0	0.4807
rs10801556	1	196660464	a	g	0.4351	0.4961	-0.2262	0.0275	2.16e-16	--	0	0.4809
rs201263987	1	196671666	a	aaaac	0.5011	0.5669	0.2269	0.0276	2.208e-16	++	0	0.4537
rs10922094	1	196661505	c	g	0.5039	0.5649	0.2261	0.0275	2.243e-16	++	0	0.4825
rs12142766	1	196821817	a	g	0.6706	0.7074	-0.2425	0.0297	2.964e-16	--	0	0.7265
rs199902343	1	196821865	a	ac	0.6701	0.7067	-0.2427	0.0297	2.979e-16	--	0	0.7425
rs10737681	1	196820806	t	g	0.2924	0.3292	0.2425	0.0297	3.038e-16	++	0	0.7278
rs12120616	1	196821866	t	c	0.6701	0.7067	-0.2426	0.0297	3.043e-16	--	0	0.7415
rs76258507	1	196666044	t	c	0.4351	0.4963	-0.2252	0.0276	3.228e-16	--	0	0.4962
rs514943	1	196663913	t	c	0.5027	0.5666	0.2254	0.0276	3.388e-16	++	0	0.5105
rs488380	1	196664505	t	c	0.5026	0.5666	0.2254	0.0276	3.41e-16	++	0	0.5095
rs579745	1	196664576	a	c	0.4334	0.4974	-0.2254	0.0276	3.447e-16	--	0	0.5095
rs485632	1	196664793	t	g	0.4334	0.4974	-0.2254	0.0276	3.459e-16	--	0	0.5093
rs3645	1	196663016	a	g	0.5038	0.5656	0.2248	0.0276	3.485e-16	++	0	0.5028
rs10922099	1	196665041	a	g	0.5025	0.5666	0.2254	0.0276	3.51e-16	++	0	0.5084
rs12033127	1	196664255	t	g	0.4344	0.4964	-0.2247	0.0276	3.604e-16	--	0	0.5013
rs10922097	1	196664482	t	c	0.5036	0.5655	0.2247	0.0276	3.614e-16	++	0	0.5004
rs10922098	1	196664651	t	c	0.5035	0.5656	0.2247	0.0276	3.642e-16	++	0	0.5007
rs529899	1	196667428	a	t	0.4334	0.4977	-0.2253	0.0276	3.667e-16	--	0	0.5052
rs10922100	1	196665208	a	g	0.4344	0.4966	-0.2247	0.0276	3.716e-16	--	0	0.4994
rs12038674	1	196665651	a	c	0.5034	0.5656	0.2247	0.0276	3.744e-16	++	0	0.4989
rs36137052	1	196667013	t	c	0.4344	0.4967	-0.2246	0.0276	3.827e-16	--	0	0.4976
rs10801557	1	196669581	t	c	0.5036	0.5651	0.2249	0.0276	3.832e-16	++	0	0.5032
rs28853072	1	196667088	a	t	0.4344	0.4967	-0.2246	0.0276	3.834e-16	--	0	0.4974
rs402056	1	196671986	a	g	0.5019	0.5666	0.2251	0.0277	3.958e-16	++	0	0.4977
rs10922102	1	196668287	t	c	0.5031	0.5656	0.2245	0.0276	3.971e-16	++	0	0.4944
rs203688	1	196672385	a	g	0.5019	0.5666	0.2251	0.0276	3.974e-16	++	0	0.4979
rs368465	1	196671981	t	c	0.4334	0.4981	-0.2251	0.0276	3.974e-16	--	0	0.4979
rs2860102	1	196668319	a	t	0.4344	0.4969	-0.2245	0.0276	3.989e-16	--	0	0.4939
rs4658046	1	196670757	t	c	0.5029	0.5656	0.2244	0.0276	4.164e-16	++	0	0.4901
rs7539005	1	196667252	a	t	0.4346	0.4966	-0.2245	0.0276	4.173e-16	--	0	0.5003
rs10754199	1	196670839	a	g	0.4344	0.4971	-0.2244	0.0276	4.181e-16	--	0	0.4897
rs10922103	1	196671118	a	g	0.5029	0.5656	0.2244	0.0276	4.181e-16	++	0	0.4897
rs28664709	1	196671217	a	g	0.5029	0.5656	0.2244	0.0276	4.181e-16	++	0	0.4897
rs12038333	1	196672454	a	g	0.5029	0.5656	0.2244	0.0276	4.187e-16	++	0	0.4896
rs12045503	1	196672473	t	c	0.5029	0.5656	0.2244	0.0276	4.187e-16	++	0	0.4896
rs568178	1	196754908	t	c	0.3725	0.4278	-0.243	0.03	5.709e-16	--	0	0.8731
rs147220066	1	196752282	a	c	0.3826	0.435	-0.2425	0.0302	9.366e-16	--	0	0.7174
rs12140116	1	196821869	t	c	0.3046	0.3398	0.2397	0.0299	1.182e-15	++	0	0.7905
rs400642	1	196757258	t	c	0.5595	0.6176	0.2399	0.0301	1.451e-15	++	0	0.8839
rs427939	1	196759849	a	g	0.3873	0.4397	-0.2386	0.0301	2.353e-15	--	0	0.7796
rs76992693	1	196996182	t	c	0.0553	0.0821	-0.464	0.0587	2.684e-15	--	47.8	0.1663
rs34813609	1	196668360	g	gt	0.5055	0.5589	0.2178	0.0277	4.033e-15	++	0	0.5522
rs187405378	1	196380230	a	t	0.9157	0.9253	0.4843	0.0622	6.576e-15	++	0	0.6847
rs183113707	1	196380224	t	c	0.9156	0.9252	0.4843	0.0621	6.584e-15	++	0	0.685
rs409582	1	196749779	t	g	0.5586	0.613	0.2333	0.03	7.065e-15	++	0	0.7456
rs454834	1	196744599	t	c	0.5588	0.6133	0.2324	0.0299	7.869e-15	++	0	0.743
rs395998	1	196739837	t	c	0.5591	0.614	0.231	0.0298	9.359e-15	++	0	0.7396
rs510755	1	196739246	t	g	0.5592	0.6134	0.2306	0.0298	1.008e-14	++	0	0.751
rs145758790	1	196790204	c	g	0.9436	0.9531	0.547	0.0709	1.158e-14	++	0	0.9866
rs419137	1	196696875	t	g	0.8292	0.8504	0.28	0.0363	1.186e-14	++	0	0.6017
rs7519281	1	196772577	a	g	0.5592	0.6111	0.2325	0.0302	1.343e-14	++	0	0.8467
rs422964	1	196773026	a	g	0.3876	0.4386	-0.233	0.0303	1.484e-14	--	0	0.8471
rs474300	1	196730957	a	c	0.3823	0.4323	-0.2265	0.0296	1.833e-14	--	0	0.9306
rs185769621	1	196683721	a	g	0.0655	0.0747	-0.4131	0.0539	1.849e-14	--	0	0.5387
rs445413	1	196740442	c	g	0.5573	0.6095	0.2282	0.0298	1.94e-14	++	0	0.6771
rs114851508	1	196731602	t	c	0.9304	0.9402	0.4421	0.0578	2.078e-14	++	0	0.8351
rs114100584	1	196747172	a	g	0.9289	0.9384	0.4414	0.0578	2.128e-14	++	0	0.8207
rs7546015	1	196664082	a	g	0.4475	0.4848	-0.2132	0.0279	2.139e-14	--	0	0.5265
rs448757	1	196776407	a	g	0.5651	0.6191	0.2328	0.0305	2.141e-14	++	0	0.8256
rs800238	1	196729645	a	g	0.3825	0.4321	-0.2258	0.0296	2.179e-14	--	0	0.9227
rs17550662	1	197108946	a	g	0.0575	0.086	-0.433	0.057	3.017e-14	--	36.7	0.2089
rs200336043	1	196765518	a	ag	0.386	0.4367	-0.2283	0.0301	3.502e-14	--	0	0.8908
rs55719297	1	196883265	a	g	0.9313	0.9374	0.4241	0.0565	6.353e-14	++	0	0.6551
rs141731635	1	196773346	t	c	0.3845	0.4331	-0.2252	0.0303	1.111e-13	--	0	0.9345
rs12133703	1	196886418	a	g	0.0665	0.0728	-0.4053	0.0546	1.148e-13	--	0	0.5714
rs2477355	1	196240335	a	c	0.737	0.758	0.2397	0.0326	2.017e-13	++	0	0.879
rs553761	1	196248826	a	g	0.7355	0.7567	0.2376	0.0324	2.197e-13	++	0	0.8773
rs71631857	1	196561357	c	g	0.0984	0.1283	-0.3325	0.0456	2.903e-13	--	0	0.4202
rs11586343	1	197013198	t	g	0.45	0.4732	0.2019	0.0281	6.952e-13	++	0	0.7905
rs12125782	1	196993119	a	t	0.0608	0.0608	-0.4231	0.0591	8.314e-13	--	0	0.4282
rs141874040	1	196724945	t	c	0.9062	0.9443	0.3922	0.0552	1.208e-12	++	0	0.3273
rs116056475	1	196718179	a	g	0.9059	0.9438	0.3891	0.0548	1.248e-12	++	0	0.3368
rs4244139	1	197131374	a	g	0.5347	0.5703	0.1958	0.0276	1.397e-12	++	0	0.5236
rs10737688	1	197156055	t	c	0.5338	0.5697	0.1958	0.0277	1.503e-12	++	0	0.5229
rs72736482	1	197059864	t	c	0.8388	0.8461	-0.273	0.0386	1.522e-12	--	0	0.8689
rs10754217	1	197160338	t	c	0.5333	0.5695	0.1957	0.0277	1.6e-12	++	0	0.5296
rs6677930	1	197135466	a	c	0.5348	0.5699	0.1952	0.0276	1.602e-12	++	0	0.5187
rs72738644	1	197137448	t	c	0.8436	0.8493	-0.28	0.0396	1.604e-12	--	0	0.8637
rs7410943	1	197155021	a	g	0.4313	0.4661	-0.1949	0.0276	1.821e-12	--	0	0.5396
rs35258876	1	197151626	ca	c	0.5341	0.5687	0.1948	0.0276	1.833e-12	++	0	0.5389
rs144438802	1	197044391	a	aac	0.53	0.5731	0.195	0.0277	1.873e-12	++	0	0.5827
rs12138336	1	197070521	c	g	0.0564	0.0566	-0.4393	0.0625	2.077e-12	--	0	0.5747
rs145450907	1	197044392	a	ac	0.5289	0.5727	0.1938	0.0277	2.78e-12	++	0	0.5639
rs2336596	1	196995092	a	g	0.5302	0.5704	0.1924	0.0276	3.111e-12	++	0	0.5883
rs400344	1	196757392	t	c	0.5798	0.6374	0.2162	0.031	3.194e-12	++	0	0.7671
rs5998	1	197009798	a	g	0.4293	0.4739	-0.1917	0.0275	3.421e-12	--	0	0.569
rs5990	1	197008597	a	c	0.4293	0.4739	-0.1917	0.0275	3.422e-12	--	0	0.569
rs10484502	1	197010475	a	g	0.5261	0.5707	0.1917	0.0275	3.433e-12	++	0	0.5692
rs10754209	1	197011577	a	t	0.5261	0.5707	0.1916	0.0275	3.463e-12	++	0	0.5698
rs7518773	1	197011636	a	g	0.4293	0.4739	-0.1916	0.0275	3.469e-12	--	0	0.5699
rs857018	1	197018398	t	c	0.4295	0.4739	-0.1913	0.0275	3.72e-12	--	0	0.5748
rs1412635	1	197023048	a	g	0.5261	0.5705	0.1913	0.0275	3.833e-12	++	0	0.577
rs1332661	1	197029345	a	g	0.5261	0.5705	0.1913	0.0276	3.881e-12	++	0	0.5773
rs1615413	1	197030317	a	g	0.4295	0.4738	-0.1913	0.0276	3.91e-12	--	0	0.5778
rs1332668	1	197005736	t	c	0.5261	0.5697	0.1907	0.0275	4.198e-12	++	0	0.5872
rs7525490	1	197043922	a	g	0.4295	0.4737	-0.191	0.0276	4.336e-12	--	0	0.5831
rs201519233	1	197048607	a	atg	0.5633	0.6028	0.1979	0.0286	4.386e-12	++	0	0.9653
rs6674141	1	197044907	a	g	0.4295	0.4736	-0.191	0.0276	4.424e-12	--	0	0.584
rs1611982	1	197022768	a	g	0.5274	0.5723	0.1913	0.0276	4.451e-12	++	0	0.595
rs10737685	1	197004484	a	g	0.4292	0.472	-0.1908	0.0276	4.558e-12	--	0	0.5394
rs6702252	1	197005212	a	g	0.528	0.5707	0.1908	0.0276	4.595e-12	++	0	0.5397
rs34538561	1	196534406	c	g	0.1046	0.1301	-0.3097	0.0448	4.804e-12	--	0	0.603
rs2298882	1	197034826	t	g	0.4305	0.4738	-0.1902	0.0275	4.902e-12	--	0	0.5971
rs7530902	1	197044716	a	t	0.5264	0.5695	0.19	0.0276	5.377e-12	++	0	0.6018
rs61820889	1	196314391	t	c	0.1091	0.1299	-0.312	0.0453	5.382e-12	--	0	0.9966
rs6428382	1	197044758	a	c	0.4305	0.4736	-0.19	0.0276	5.386e-12	--	0	0.6019
rs7514071	1	197049661	a	t	0.5266	0.5706	0.1901	0.0276	5.405e-12	++	0	0.5943
rs10712322	1	197004103	a	ac	0.5294	0.5715	0.1904	0.0276	5.524e-12	++	0	0.5415
rs4915304	1	197047459	a	g	0.4305	0.4736	-0.1898	0.0276	5.568e-12	--	0	0.6036
rs1332667	1	196995848	t	g	0.528	0.5697	0.1898	0.0275	5.584e-12	++	0	0.5569
rs6700180	1	197064496	a	g	0.5269	0.5707	0.1892	0.0276	6.535e-12	++	0	0.6007
rs11330621	1	197064584	t	ta	0.5269	0.5707	0.1892	0.0276	6.554e-12	++	0	0.6008
rs4915311	1	197048937	t	c	0.5266	0.5696	0.1891	0.0275	6.568e-12	++	0	0.6122
rs10801589	1	197076194	t	c	0.527	0.5705	0.1891	0.0276	7.12e-12	++	0	0.5957
rs10922163	1	197077391	t	c	0.4295	0.473	-0.1891	0.0276	7.126e-12	--	0	0.5948
rs10754216	1	197095840	a	g	0.5269	0.5706	0.1894	0.0276	7.311e-12	++	0	0.5705
rs3737111	1	197101621	t	c	0.4307	0.4729	-0.1889	0.0276	8.327e-12	--	0	0.5577
rs149207175	1	197251196	t	tg	0.9255	0.9451	0.4212	0.0617	8.476e-12	++	8.4	0.2962
rs7548553	1	196551385	t	g	0.3769	0.3876	0.1959	0.0288	1.004e-11	++	3.8	0.308
rs12727032	1	196552103	a	g	0.6124	0.6231	-0.1959	0.0288	1.009e-11	--	3.7	0.3081
rs77935073	1	197275153	a	g	0.9248	0.9447	0.4173	0.0613	1.03e-11	++	10.4	0.2907
rs12034150	1	196555020	a	g	0.6123	0.6231	-0.1958	0.0288	1.031e-11	--	3.6	0.3085
rs10754195	1	196564947	t	g	0.3767	0.3879	0.1955	0.0288	1.109e-11	++	3.1	0.3096
rs4462080	1	196567597	a	c	0.3768	0.388	0.1954	0.0288	1.127e-11	++	3	0.31
rs61819917	1	196662015	a	c	0.5095	0.5539	0.1942	0.0288	1.536e-11	++	0	0.7462
rs4915308	1	197048609	a	g	0.531	0.5729	0.1869	0.0277	1.557e-11	++	0	0.6393
rs61819916	1	196662011	a	c	0.5104	0.5543	0.1941	0.0288	1.587e-11	++	0	0.7487
rs187899961	1	196809667	a	t	0.9745	0.9754	0.8481	0.1266	2.063e-11	++	0	0.8057
rs6428349	1	196575602	a	g	0.6079	0.6227	-0.193	0.0289	2.351e-11	--	0	0.3206
rs12041186	1	197225126	t	c	0.1526	0.1714	-0.2741	0.041	2.432e-11	--	0	0.6804
rs180892040	1	196774402	a	g	0.9154	0.9493	0.4011	0.0606	3.529e-11	++	0	0.3331
rs200540574	1	197206262	g	ga	0.9719	0.972	0.7029	0.1063	3.826e-11	++	36.6	0.2092
rs1089033	1	196666793	a	c	0.3887	0.4296	-0.1994	0.0304	5.239e-11	--	0	0.9196
rs10801550	1	196564805	t	c	0.3795	0.3917	0.1884	0.0288	5.952e-11	++	1.9	0.3126
rs4425932	1	196568694	t	c	0.6082	0.6206	-0.1883	0.0288	6.122e-11	--	1.7	0.3132
rs12562176	1	196521049	a	g	0.3802	0.3903	0.1882	0.0288	6.356e-11	++	1.5	0.3136
rs140405826	1	196380225	t	c	0.1621	0.1728	-0.276	0.0424	7.211e-11	--	0	0.6201
rs150519105	1	197155951	t	g	0.8015	0.8049	-0.2294	0.0353	8.134e-11	--	0	0.5827
rs4618911	1	196512594	c	g	0.3802	0.3902	0.1872	0.0288	8.492e-11	++	4.8	0.3054
rs869257	1	196508390	a	g	0.6099	0.6196	-0.1868	0.0289	9.604e-11	--	5.3	0.3042
rs946755	1	196507879	t	c	0.6099	0.6195	-0.1867	0.0289	9.795e-11	--	5.3	0.3041
rs1832617	1	196490964	a	t	0.3814	0.3899	0.1846	0.0289	1.703e-10	++	7.2	0.2992
rs200519349	1	197044390	a	aaac	0.549	0.59	0.1776	0.0283	3.523e-10	++	0	0.8659
rs4658039	1	196513323	a	g	0.4377	0.4587	0.1793	0.0286	3.832e-10	++	0	0.577
rs79413650	1	196732136	t	c	0.7996	0.816	-0.2921	0.0468	4.426e-10	--	0	0.7532
rs55847636	1	196515659	t	c	0.9311	0.9353	0.3442	0.0552	4.581e-10	++	0	0.8286
rs12065519	1	196467376	a	g	0.609	0.6177	-0.1798	0.0289	5.08e-10	--	2.7	0.3106
rs9659527	1	196418527	a	g	0.618	0.6261	0.1825	0.0294	5.192e-10	++	0	0.4263
rs11576790	1	196465723	t	c	0.3823	0.3912	0.1794	0.0289	5.596e-10	++	1.7	0.3132
rs201247969	1	196958216	g	gtt	0.0828	0.0871	0.3064	0.0495	6.11e-10	++	0	0.5227
rs72736410	1	196882926	c	g	0.91	0.9243	-0.3313	0.0535	6.131e-10	--	0	0.6269
rs10754188	1	196463067	a	c	0.6087	0.6155	-0.1773	0.029	9.176e-10	--	12.9	0.284
rs10922073	1	196455696	a	g	0.6079	0.6143	-0.1766	0.029	1.106e-09	--	7.6	0.2983
rs1416962	1	196454628	a	g	0.6078	0.6143	-0.1767	0.029	1.11e-09	--	6.1	0.3022
rs10801538	1	196438949	a	g	0.3854	0.3933	0.1759	0.029	1.339e-09	++	0	0.3529
rs6696801	1	196433384	a	g	0.6066	0.6149	-0.1757	0.029	1.383e-09	--	0	0.3709
rs6682225	1	196432158	a	g	0.3851	0.3935	0.1757	0.029	1.392e-09	++	0	0.3703
rs10494743	1	196425133	a	g	0.3849	0.3936	0.1758	0.0291	1.458e-09	++	0	0.367
rs138111615	1	196829490	t	c	0.065	0.068	0.367	0.0619	3.066e-09	++	0	0.9607
rs77084001	1	196732129	t	c	0.8064	0.8233	-0.2811	0.0481	5.141e-09	--	0	0.6426
rs4598443	1	196550586	a	t	0.0404	0.0446	0.4088	0.07	5.266e-09	++	63.9	0.09587
rs10922068	1	196406715	t	c	0.3813	0.3868	0.1706	0.0293	5.863e-09	++	0	0.4228
rs2878559	1	196391195	t	c	0.6135	0.6197	-0.1707	0.0293	5.904e-09	--	0	0.407
rs10801533	1	196395871	a	g	0.6133	0.6196	-0.1702	0.0293	6.354e-09	--	0	0.4104
rs6695321	1	196675861	a	g	0.3253	0.3658	-0.1691	0.0291	6.38e-09	--	0	0.8736
rs74696321	1	196821120	a	g	0.8513	0.8866	0.2324	0.0402	7.375e-09	++	0	0.9085
rs201020062	1	196829486	ccttt	c	0.0662	0.0687	0.3579	0.062	7.929e-09	++	0	0.9757
rs946753	1	196360039	a	t	0.3949	0.4032	-0.1771	0.0308	9.12e-09	--	0	0.5568
rs7527415	1	196348779	t	c	0.5974	0.6055	0.168	0.0293	9.905e-09	++	0	0.5549
rs6428337	1	196349152	t	c	0.5974	0.6055	0.1679	0.0293	9.917e-09	++	0	0.5553
rs41313916	1	196577545	c	g	0.0483	0.0517	-0.385	0.0672	9.928e-09	--	0	0.8292
rs142359302	1	196910789	t	c	0.0186	0.025	-0.587	0.1025	1.012e-08	--	0	0.6761
rs199627665	1	196472297	g	ga	0.1144	0.1145	0.2527	0.0442	1.066e-08	++	0	0.4335
rs143808579	1	196469364	a	g	0.8781	0.881	-0.2503	0.044	1.236e-08	--	4.6	0.306
rs77394225	1	196428843	t	c	0.0779	0.0836	0.3102	0.0545	1.261e-08	++	0	0.4644
rs138748825	1	196520033	a	t	0.1106	0.1117	0.2535	0.0447	1.407e-08	++	0	0.3545
rs12406047	1	196677898	a	t	0.1612	0.1721	0.2091	0.037	1.552e-08	++	0	0.485
rs76821532	1	197281307	a	g	0.091	0.097	0.2917	0.0516	1.56e-08	++	4.4	0.3064
rs61820761	1	196902891	c	g	0.9509	0.952	0.3828	0.0677	1.574e-08	++	0	0.3653
rs6680722	1	196477499	a	g	0.1127	0.1149	-0.2496	0.0442	1.635e-08	--	0	0.3923
rs1416970	1	196479571	t	c	0.1127	0.1149	-0.2496	0.0442	1.639e-08	--	0	0.3926
rs1416971	1	196479673	t	c	0.1127	0.1149	-0.2496	0.0442	1.64e-08	--	0	0.3926
rs1339951	1	196482357	a	c	0.8851	0.8874	0.2497	0.0442	1.643e-08	++	0	0.3929
rs1416966	1	196486424	t	c	0.1125	0.1149	-0.2497	0.0442	1.651e-08	--	0	0.3931
rs10737672	1	196473277	a	g	0.1127	0.1148	-0.2495	0.0442	1.664e-08	--	0	0.3935
rs1339949	1	196493536	a	g	0.8851	0.8877	0.2497	0.0443	1.684e-08	++	0	0.3928
rs1556961	1	196494514	a	t	0.1123	0.1149	-0.2497	0.0443	1.689e-08	--	0	0.3928
rs4316314	1	196495473	t	c	0.1123	0.1149	-0.2497	0.0443	1.694e-08	--	0	0.3927
rs2335907	1	196466514	t	g	0.8853	0.8873	0.2493	0.0442	1.733e-08	++	0	0.3974
rs114003406	1	197130983	a	t	0.1328	0.1542	0.2251	0.04	1.777e-08	++	0	0.5992
rs10922081	1	196509744	a	g	0.8851	0.8881	0.2494	0.0443	1.802e-08	++	0	0.3892
rs6702610	1	196553357	t	c	0.1117	0.1151	-0.2488	0.0443	1.936e-08	--	0	0.3827
rs1339947	1	196431156	a	c	0.8871	0.8873	-0.2487	0.0443	1.963e-08	--	0	0.4049
rs61819094	1	197119778	c	g	0.0876	0.0957	0.2777	0.0495	2.034e-08	++	35.2	0.2142
rs78655992	1	196477280	a	g	0.1127	0.113	0.2481	0.0443	2.101e-08	++	0	0.416
rs111481124	1	196480390	a	g	0.887	0.8874	-0.2482	0.0443	2.108e-08	--	0	0.4164
rs111856858	1	196485601	a	g	0.887	0.8874	-0.2483	0.0443	2.116e-08	--	0	0.4167
rs185653215	1	196474441	a	g	0.1127	0.1129	0.2481	0.0443	2.125e-08	++	0	0.4169
rs116353989	1	196489096	t	c	0.887	0.8875	-0.2483	0.0443	2.133e-08	--	0	0.4169
rs114239519	1	196489058	a	c	0.887	0.8875	-0.2483	0.0443	2.135e-08	--	0	0.4168
rs111596037	1	196489504	a	c	0.887	0.8876	-0.2483	0.0443	2.139e-08	--	0	0.4169
rs111891672	1	196470714	a	g	0.1127	0.1129	0.248	0.0443	2.159e-08	++	0	0.4182
rs150514604	1	196469450	a	g	0.8872	0.8873	-0.2479	0.0443	2.201e-08	--	0	0.4198
rs149157227	1	196788149	a	g	0.0298	0.032	-0.6844	0.1223	2.203e-08	--	34.3	0.2171
rs111229787	1	196498277	a	g	0.1122	0.113	0.2482	0.0444	2.206e-08	++	0	0.4159
rs115013492	1	196499837	t	c	0.1122	0.113	0.2482	0.0444	2.217e-08	++	0	0.4156
rs11584505	1	196679927	a	c	0.1612	0.1732	0.2068	0.037	2.225e-08	++	0	0.4572
rs80096890	1	196501825	t	c	0.887	0.8879	-0.2482	0.0444	2.229e-08	--	0	0.4153
rs111449314	1	196502499	t	g	0.887	0.8879	-0.2482	0.0444	2.234e-08	--	0	0.4151
rs74213209	1	196679010	a	g	0.1612	0.1731	0.2068	0.037	2.244e-08	++	0	0.4587
rs113428664	1	196503742	a	g	0.1121	0.113	0.2481	0.0444	2.247e-08	++	0	0.4148
rs1831280	1	196683274	a	g	0.1612	0.1732	0.2067	0.037	2.253e-08	++	0	0.4569
rs1048663	1	196674982	a	g	0.8269	0.8388	-0.2067	0.037	2.258e-08	--	0	0.4595
rs113710254	1	196463734	a	g	0.1127	0.1127	0.2478	0.0443	2.259e-08	++	0	0.4225
rs142877907	1	196462996	ctttg	c	0.1126	0.1127	0.2477	0.0443	2.276e-08	++	0	0.4231
rs199801555	1	197116704	g	ga	0.9064	0.9139	-0.2803	0.0502	2.278e-08	--	23.7	0.2523
rs112010043	1	196459872	t	c	0.1126	0.1127	0.2476	0.0443	2.304e-08	++	0	0.4245
rs116516494	1	196511217	a	c	0.1119	0.1129	0.2479	0.0444	2.332e-08	++	0	0.4122
rs112477624	1	196514857	c	g	0.1118	0.1129	0.2477	0.0444	2.38e-08	++	0	0.4107
rs112906355	1	196515169	t	c	0.1118	0.1129	0.2477	0.0444	2.39e-08	++	0	0.4103
rs184879569	1	196449843	t	g	0.8873	0.8876	-0.2474	0.0443	2.397e-08	--	0	0.4294
rs200040206	1	196449261	t	ta	0.1124	0.1127	0.2474	0.0443	2.419e-08	++	0	0.43
rs112467541	1	196448876	a	g	0.8873	0.8876	-0.2473	0.0443	2.42e-08	--	0	0.4304
rs117435283	1	196517026	a	g	0.1117	0.1129	0.2476	0.0444	2.422e-08	++	0	0.4092
rs111602955	1	196448767	t	c	0.8873	0.8876	-0.2473	0.0443	2.428e-08	--	0	0.4305
rs200856547	1	196567029	t	tatg	0.8863	0.8883	-0.2473	0.0443	2.443e-08	--	0	0.4089
rs141611750	1	196562025	a	t	0.8865	0.8883	-0.2474	0.0444	2.45e-08	--	0	0.4072
rs115396392	1	196446551	a	g	0.1123	0.1127	0.2473	0.0443	2.452e-08	++	0	0.4321
rs112525528	1	196523708	a	c	0.8871	0.8883	-0.2474	0.0444	2.459e-08	--	0	0.408
rs12029494	1	196477674	t	g	0.0503	0.0553	0.3346	0.06	2.46e-08	++	18.6	0.2677
rs111511070	1	196525471	a	t	0.8871	0.8883	-0.2474	0.0444	2.462e-08	--	0	0.408
rs114725290	1	196558471	a	g	0.8866	0.8883	-0.2474	0.0444	2.465e-08	--	0	0.4065
rs114171193	1	196527864	t	c	0.1117	0.1129	0.2474	0.0444	2.467e-08	++	0	0.4078
rs74991614	1	196444009	a	g	0.1123	0.1127	0.2472	0.0443	2.474e-08	++	0	0.4333
rs112364025	1	196532104	a	g	0.8871	0.8883	-0.2474	0.0444	2.477e-08	--	0	0.4077
rs113064989	1	196554743	t	c	0.1117	0.1132	0.2474	0.0444	2.477e-08	++	0	0.4061
rs113692009	1	196516225	t	c	0.8869	0.888	-0.2474	0.0444	2.481e-08	--	0	0.4123
rs114815852	1	196534615	t	c	0.8871	0.8883	-0.2474	0.0444	2.485e-08	--	0	0.4075
rs78074463	1	196553710	a	g	0.8868	0.8883	-0.2474	0.0444	2.485e-08	--	0	0.4061
rs76089708	1	196539581	c	g	0.8871	0.8883	-0.2473	0.0444	2.503e-08	--	0	0.4071
rs146183822	1	196550716	c	g	0.1116	0.113	0.2473	0.0444	2.504e-08	++	0	0.4062
rs77743611	1	196542871	a	g	0.8871	0.8883	-0.2473	0.0444	2.508e-08	--	0	0.407
rs112072885	1	196549096	a	t	0.887	0.8884	-0.2473	0.0444	2.511e-08	--	0	0.4064
rs139800982	1	196544972	a	g	0.8871	0.8883	-0.2473	0.0444	2.513e-08	--	0	0.4068
rs115098056	1	196546239	t	c	0.1116	0.1129	0.2473	0.0444	2.516e-08	++	0	0.4068
rs113692478	1	196546855	a	g	0.8871	0.8884	-0.2473	0.0444	2.519e-08	--	0	0.4067
rs76800997	1	196546820	t	c	0.1116	0.1129	0.2473	0.0444	2.519e-08	++	0	0.4067
rs112627146	1	196547425	a	g	0.1116	0.1129	0.2473	0.0444	2.52e-08	++	0	0.4067
rs7541165	1	196458505	a	c	0.8865	0.8873	0.2467	0.0443	2.53e-08	++	0	0.4425
rs77357434	1	196440645	t	g	0.1122	0.1127	0.247	0.0443	2.535e-08	++	0	0.4366
rs112348020	1	196440302	c	g	0.8873	0.8878	-0.247	0.0443	2.547e-08	--	0	0.4373
rs115147516	1	196437856	a	t	0.8873	0.8879	-0.2468	0.0443	2.626e-08	--	0	0.4414
rs117996821	1	196432298	c	g	0.8873	0.8881	-0.2464	0.0443	2.743e-08	--	0	0.4477
rs7544266	1	196547929	a	g	0.8861	0.8884	0.2464	0.0443	2.757e-08	++	0	0.4238
rs75395818	1	196429101	t	c	0.8873	0.8881	-0.2465	0.0444	2.768e-08	--	0	0.4471
rs112785322	1	196424506	a	g	0.1117	0.1128	0.2464	0.0444	2.855e-08	++	0	0.4484
rs201032595	1	196526697	g	ga	0.1121	0.1129	0.2463	0.0444	2.857e-08	++	0	0.3975
rs74532934	1	196690065	a	t	0.0116	0.022	-0.6203	0.1118	2.863e-08	--	0	0.904
rs113568254	1	196423966	a	c	0.8872	0.8883	-0.2464	0.0444	2.864e-08	--	0	0.4487
rs112573394	1	196423890	t	g	0.1117	0.1128	0.2464	0.0444	2.866e-08	++	0	0.4486
rs113048245	1	196422095	t	c	0.1116	0.1128	0.2463	0.0444	2.899e-08	++	0	0.4492
rs145050527	1	196420632	t	c	0.1116	0.1129	0.2463	0.0444	2.918e-08	++	0	0.4496
rs147809762	1	196417592	t	g	0.1115	0.1129	0.2462	0.0444	2.97e-08	++	0	0.4508
rs112343716	1	196416056	a	g	0.1114	0.1129	0.2462	0.0444	2.99e-08	++	0	0.4517
rs112989588	1	196412973	a	g	0.8871	0.8886	-0.2461	0.0444	3.027e-08	--	0	0.4529
rs16839919	1	196412816	a	g	0.8871	0.8886	-0.2461	0.0444	3.031e-08	--	0	0.4529
rs147250642	1	196406514	a	t	0.1113	0.1129	0.2459	0.0444	3.112e-08	++	0	0.4552
rs201528484	1	196406135	a	aatatacatatattt	0.8871	0.8888	-0.2459	0.0444	3.127e-08	--	0	0.4556
rs12134610	1	196422826	a	g	0.0714	0.0789	-0.3041	0.055	3.174e-08	--	0	0.8056
rs113456600	1	196400132	t	g	0.1111	0.113	0.2457	0.0444	3.215e-08	++	0	0.4579
rs113762843	1	196398366	t	c	0.1111	0.113	0.2456	0.0444	3.272e-08	++	0	0.4598
rs74939327	1	196396252	a	g	0.887	0.889	-0.2455	0.0445	3.312e-08	--	0	0.4593
rs16839910	1	196395411	a	g	0.887	0.889	-0.2456	0.0445	3.328e-08	--	0	0.459
rs200934982	1	196364114	a	ag	0.112	0.1129	0.2484	0.045	3.339e-08	++	0	0.4595
rs111737299	1	196392172	a	t	0.1109	0.1129	0.2456	0.0445	3.377e-08	++	0	0.4589
rs16839906	1	196391866	t	c	0.1109	0.1129	0.2457	0.0445	3.38e-08	++	0	0.459
rs115409670	1	196390373	t	c	0.8871	0.8891	-0.2457	0.0445	3.401e-08	--	0	0.4589
rs112103861	1	196388021	a	t	0.1109	0.1129	0.2458	0.0445	3.428e-08	++	0	0.4585
rs113166435	1	196387359	a	g	0.8872	0.8891	-0.2458	0.0445	3.446e-08	--	0	0.4584
rs146569836	1	196386209	a	t	0.1108	0.1128	0.2458	0.0446	3.467e-08	++	0	0.4581
rs16839905	1	196386376	t	c	0.8872	0.8892	-0.2458	0.0446	3.47e-08	--	0	0.4579
rs114976970	1	196385130	a	g	0.1108	0.1128	0.2458	0.0446	3.491e-08	++	0	0.458
rs79230080	1	196383875	a	g	0.8872	0.8892	-0.2458	0.0446	3.511e-08	--	0	0.4579
rs141478043	1	196837983	a	g	0.9273	0.9614	0.379	0.0688	3.588e-08	++	0	0.8748
rs115094736	1	196821380	t	g	0.1318	0.1727	-0.2094	0.0381	3.737e-08	--	0	0.644
rs115420587	1	196381832	a	g	0.8876	0.8896	-0.2462	0.0448	3.897e-08	--	0	0.4549
rs112493171	1	196380653	t	c	0.8877	0.8896	-0.2462	0.0448	3.925e-08	--	0	0.4545
rs34331968	1	196659753	t	c	0.3909	0.4234	-0.1538	0.028	3.943e-08	--	0	0.6649
rs115933700	1	196379315	t	c	0.8877	0.8897	-0.2462	0.0448	3.958e-08	--	0	0.4548
rs200366878	1	196379699	a	aaaat	0.8876	0.8895	-0.2462	0.0448	3.963e-08	--	0	0.4561
rs111989539	1	196379197	a	g	0.8877	0.8897	-0.2463	0.0448	3.965e-08	--	0	0.4548
rs79377291	1	196378068	t	c	0.8877	0.8897	-0.2463	0.0448	3.972e-08	--	0	0.4548
rs144453333	1	196377362	t	c	0.8877	0.8897	-0.2463	0.0448	3.987e-08	--	0	0.4545
rs16839886	1	196376474	t	g	0.1103	0.1123	0.2463	0.0449	4.003e-08	++	0	0.4545
rs78137077	1	196376320	t	c	0.8877	0.8897	-0.2463	0.0449	4.005e-08	--	0	0.4545
rs16839884	1	196375060	a	g	0.8878	0.8897	-0.2463	0.0449	4.03e-08	--	0	0.4544
rs16839878	1	196374572	a	g	0.1103	0.1122	0.2463	0.0449	4.031e-08	++	0	0.4542
rs16839881	1	196374780	t	c	0.8878	0.8897	-0.2463	0.0449	4.033e-08	--	0	0.4542
rs7519758	1	196825287	t	c	0.8288	0.8687	0.2069	0.0377	4.142e-08	++	0	0.6515
rs16840639	1	196824773	t	c	0.1313	0.1711	-0.2068	0.0377	4.167e-08	--	0	0.6513
rs112879961	1	196379210	t	g	0.8876	0.8892	-0.2458	0.0448	4.224e-08	--	0	0.4663
rs77905487	1	196266441	c	g	0.0674	0.0684	-0.3238	0.0591	4.24e-08	--	0	0.389
rs200081577	1	196369758	ca	c	0.1101	0.112	0.2464	0.045	4.272e-08	++	0	0.4528
rs3753396	1	196695742	a	g	0.1622	0.1732	0.2024	0.0369	4.273e-08	++	0	0.5992
rs115793212	1	196369674	t	c	0.888	0.8899	-0.2464	0.045	4.275e-08	--	0	0.4528
rs113130742	1	196369224	a	t	0.888	0.8899	-0.2464	0.045	4.296e-08	--	0	0.4526
rs149592304	1	196366951	t	c	0.888	0.89	-0.2464	0.045	4.353e-08	--	0	0.452
rs113922318	1	196449518	a	c	0.1124	0.1134	0.2429	0.0444	4.363e-08	++	0	0.3879
rs112058206	1	196365814	a	t	0.11	0.1119	0.2464	0.045	4.404e-08	++	0	0.4517
rs58175074	1	196820080	a	g	0.1304	0.1719	-0.2099	0.0383	4.405e-08	--	0	0.6947
rs146367130	1	196365712	a	act	0.8881	0.89	-0.2464	0.045	4.421e-08	--	0	0.4519
rs16839872	1	196363717	t	c	0.8881	0.89	-0.2463	0.045	4.474e-08	--	0	0.4513
rs113562254	1	196362877	a	g	0.8881	0.8901	-0.2463	0.045	4.517e-08	--	0	0.4512
rs112204580	1	196360499	a	t	0.8881	0.8901	-0.2464	0.0451	4.558e-08	--	0	0.4511
rs7542235	1	196823613	a	g	0.1313	0.172	-0.2061	0.0377	4.64e-08	--	0	0.6592
rs149369377	1	196819479	a	g	0.1301	0.1696	-0.211	0.0386	4.688e-08	--	0	0.6822
rs16839856	1	196360361	a	c	0.8882	0.8902	-0.2463	0.0451	4.72e-08	--	0	0.45
rs113236939	1	196359988	t	c	0.8883	0.8902	-0.2463	0.0451	4.75e-08	--	0	0.4498
rs113936999	1	196358779	a	g	0.1098	0.1117	0.2463	0.0451	4.818e-08	++	0	0.4494
rs80347592	1	196358468	a	g	0.8883	0.8903	-0.2463	0.0451	4.844e-08	--	0	0.4492
rs79578723	1	196358289	t	c	0.1097	0.1117	0.2463	0.0451	4.846e-08	++	0	0.4492
rs12134598	1	196681001	t	g	0.1139	0.1434	-0.2239	0.041	4.847e-08	--	0	0.8388
rs56322345	1	196684574	t	c	0.8566	0.8861	0.224	0.041	4.848e-08	++	0	0.8385
rs114861034	1	196356108	a	t	0.8884	0.8903	-0.2463	0.0452	4.982e-08	--	0	0.4487
rs16839848	1	196355874	a	g	0.8884	0.8903	-0.2463	0.0452	5e-08	--	0	0.4487
rs7544383	1	196355698	a	g	0.1096	0.1116	0.2463	0.0452	5.005e-08	++	0	0.4488
rs12093971	1	196897394	a	g	0.8205	0.8657	0.2147	0.0394	5.017e-08	++	69.2	0.07154
rs7544202	1	196355488	a	g	0.1096	0.1116	0.2462	0.0452	5.024e-08	++	0	0.4487
rs116087536	1	196354550	a	t	0.1096	0.1116	0.2462	0.0452	5.079e-08	++	0	0.4483
rs10489456	1	196687515	a	g	0.8265	0.8378	-0.2015	0.037	5.085e-08	--	0	0.5849
rs112678101	1	196353788	t	g	0.1096	0.1116	0.2462	0.0452	5.097e-08	++	0	0.4482
rs111745045	1	197186321	t	c	0.0878	0.097	0.2768	0.0508	5.128e-08	++	28.5	0.2368
rs60642321	1	196822368	a	g	0.1318	0.1717	-0.2072	0.0381	5.155e-08	--	0	0.6673
rs10922096	1	196662459	t	c	0.3909	0.4242	-0.1523	0.028	5.38e-08	--	0	0.6922
rs78698120	1	196575252	t	g	0.1117	0.1171	0.2399	0.0441	5.409e-08	++	0	0.5596
rs144071875	1	196576667	a	at	0.8832	0.8882	-0.24	0.0441	5.441e-08	--	0	0.5639
rs199589385	1	197004731	ct	c	0.895	0.9132	-0.2739	0.0504	5.45e-08	--	0	0.6352
rs111887824	1	196576043	t	c	0.8832	0.8883	-0.2398	0.0441	5.48e-08	--	0	0.5635
rs114851206	1	196575553	a	g	0.1117	0.1168	0.2397	0.0441	5.49e-08	++	0	0.5631
rs112420504	1	196576002	a	g	0.1117	0.1168	0.2397	0.0441	5.491e-08	++	0	0.5632
rs181399377	1	196667142	c	g	0.9804	0.9899	0.685	0.126	5.496e-08	++	0	0.988
rs111773433	1	196309261	t	c	0.0955	0.0981	0.2659	0.049	5.567e-08	++	0	0.8211
rs200547273	1	196690280	t	tta	0.8291	0.8392	-0.2018	0.0372	5.984e-08	--	0	0.6579
rs141408533	1	196690281	t	ta	0.8291	0.8392	-0.2018	0.0372	5.994e-08	--	0	0.6577
rs12402808	1	196691625	a	c	0.8259	0.8378	-0.2003	0.037	6.012e-08	--	0	0.5718
rs11801630	1	196692148	t	c	0.8258	0.8378	-0.2002	0.037	6.084e-08	--	0	0.5706
rs142834452	1	196917539	t	g	0.9522	0.9618	-0.3635	0.0671	6.138e-08	--	0	0.8337
rs10922107	1	196698651	a	t	0.1622	0.1742	0.2001	0.037	6.142e-08	++	0	0.5702
rs11799595	1	196700322	c	g	0.8258	0.8378	-0.2001	0.037	6.142e-08	--	0	0.5702
rs77302817	1	196698082	ctctg	c	0.1622	0.1742	0.2001	0.037	6.142e-08	++	0	0.5702
rs9427622	1	196355524	t	c	0.3974	0.405	0.1581	0.0292	6.305e-08	++	0	0.5639
rs138636310	1	196314526	cag	c	0.9007	0.903	-0.2643	0.0489	6.596e-08	--	0	0.8414
rs7515074	1	196360595	a	t	0.3976	0.405	0.1574	0.0291	6.657e-08	++	0	0.5722
rs202243607	1	196379451	ct	c	0.1139	0.1181	0.2409	0.0446	6.728e-08	++	0	0.6102
rs67946742	1	196558956	t	tac	0.8845	0.8857	0.2375	0.0441	7.086e-08	++	10.8	0.2897
rs34050381	1	196646389	c	g	0.0165	0.0257	-0.5097	0.0948	7.543e-08	--	0	0.5596
rs6670223	1	196468239	t	c	0.1147	0.1148	-0.2373	0.0441	7.563e-08	--	7.9	0.2973
rs6675592	1	196467641	a	g	0.8852	0.8853	0.2373	0.0441	7.584e-08	++	7.9	0.2975
rs4405100	1	196502944	a	t	0.1142	0.1149	-0.2376	0.0442	7.641e-08	--	9.8	0.2924
rs7552170	1	196504871	a	g	0.8851	0.8859	0.2376	0.0442	7.683e-08	++	9.9	0.292
rs10737671	1	196455824	t	g	0.1145	0.1148	-0.237	0.0442	7.959e-08	--	6.1	0.3021
rs1538683	1	196512148	a	g	0.8851	0.8861	0.2373	0.0442	7.974e-08	++	10.7	0.2898
rs456190	1	196720886	a	g	0.1265	0.1311	0.2399	0.0447	7.979e-08	++	0	0.612
rs7531491	1	196455365	c	g	0.1144	0.1148	-0.237	0.0442	7.989e-08	--	6.1	0.3021
rs10625747	1	196572876	cttaa	c	0.8841	0.8862	0.2368	0.0442	8.221e-08	++	10.7	0.2899
rs200035495	1	196572875	t	tctta	0.1138	0.1159	-0.2368	0.0442	8.23e-08	--	10.7	0.2898
rs10754197	1	196573187	a	g	0.8841	0.8862	0.2367	0.0442	8.249e-08	++	10.7	0.29
rs10754192	1	196519023	t	c	0.1137	0.1149	-0.2369	0.0442	8.344e-08	--	11.8	0.2869
rs12133987	1	196562723	a	g	0.1137	0.1155	-0.2368	0.0442	8.346e-08	--	12.1	0.286
rs4601531	1	196563144	t	g	0.8845	0.8863	0.2368	0.0442	8.348e-08	++	12.1	0.2861
rs4633231	1	196559586	a	g	0.1137	0.1154	-0.2368	0.0442	8.353e-08	--	12.3	0.2857
rs10399651	1	196561864	t	c	0.1137	0.1155	-0.2368	0.0442	8.358e-08	--	12.2	0.2859
rs1416960	1	196520823	a	g	0.8851	0.8863	0.2369	0.0442	8.36e-08	++	11.9	0.2868
rs66595291	1	196557898	a	ataatacatagac	0.8847	0.8863	0.2368	0.0442	8.376e-08	++	12.4	0.2854
rs10737678	1	196556299	a	g	0.8848	0.8863	0.2368	0.0442	8.4e-08	++	12.5	0.2851
rs10737676	1	196555869	c	g	0.8848	0.8863	0.2368	0.0442	8.411e-08	++	12.5	0.2851
rs12072649	1	196532200	a	g	0.8851	0.8863	0.2368	0.0442	8.421e-08	++	12	0.2864
rs4658042	1	196554402	t	g	0.1137	0.1151	-0.2368	0.0442	8.444e-08	--	12.5	0.2851
rs6688468	1	196536872	a	g	0.8851	0.8863	0.2368	0.0442	8.456e-08	++	12.1	0.2863
rs11585571	1	196720895	a	c	0.8702	0.8736	-0.2399	0.0448	8.476e-08	--	0	0.611
rs10922087	1	196552425	a	g	0.885	0.8863	0.2368	0.0442	8.48e-08	++	12.4	0.2852
rs4562566	1	196541664	a	t	0.8851	0.8863	0.2368	0.0442	8.524e-08	++	12.2	0.2859
rs4518841	1	196547875	a	g	0.1137	0.1149	-0.2367	0.0442	8.562e-08	--	12.3	0.2856
rs4294368	1	196547688	t	c	0.8851	0.8863	0.2367	0.0442	8.566e-08	++	12.3	0.2856
rs70621	1	196705009	a	g	0.8242	0.8345	-0.1974	0.0369	9.099e-08	--	0	0.6259
rs5779844	1	196640890	g	gat	0.2454	0.2608	0.1736	0.0325	9.126e-08	++	0	0.9803
rs201741631	1	196643725	a	t	0.7521	0.7572	-0.1725	0.0323	9.163e-08	--	0	0.4214
rs200716891	1	196425398	ct	c	0.9553	0.9577	0.3925	0.0735	9.204e-08	++	0	0.6879
rs1853881	1	196915745	a	c	0.138	0.1823	-0.2109	0.0395	9.34e-08	--	70.4	0.0662
rs62507971	8	42046864	t	c	0.0244	0.025	0.9378	0.1758	9.506e-08	++	0	0.5099
rs2786107	1	197310777	t	g	0.7458	0.7516	0.2064	0.0387	9.508e-08	++	0	0.4049
rs519839	1	196715517	c	g	0.9798	0.9811	0.6483	0.1215	9.573e-08	++	0	0.4884
rs199705627	1	196572878	t	taata	0.1144	0.1173	-0.2353	0.0441	9.581e-08	--	0	0.3267
rs73067624	1	196333461	t	c	0.1147	0.1152	0.2427	0.0455	9.646e-08	++	0	0.7578
23:134768527	23	134768527	ca	c	0.0118	0.013	2.741	0.5147	1.007e-07	++	0	0.7149
rs7515472	1	196387334	a	g	0.5943	0.6022	-0.1542	0.029	1.012e-07	--	0	0.5867
rs742855	1	196705520	t	c	0.165	0.175	0.1966	0.037	1.053e-07	++	0	0.61
rs7551077	1	196391113	c	g	0.3979	0.4057	0.154	0.029	1.053e-07	++	0	0.5887
rs16839841	1	196353384	t	g	0.1073	0.1116	0.2425	0.0456	1.075e-07	++	0	0.5013
rs10801536	1	196424016	c	g	0.8847	0.8863	0.235	0.0442	1.085e-07	++	0.9	0.3151
rs16839832	1	196349909	t	g	0.8891	0.893	-0.2427	0.0457	1.09e-07	--	0	0.4986
rs199753859	1	196349425	a	at	0.107	0.111	0.2427	0.0457	1.097e-07	++	0	0.4983
rs12121250	1	196398974	a	t	0.5943	0.6018	-0.1536	0.0289	1.113e-07	--	0	0.5928
rs202141967	1	196364115	g	ga	0.8755	0.8783	-0.2361	0.0445	1.15e-07	--	0	0.5332
rs117733263	8	9982667	a	g	0.004	0.0058	-1.1915	0.2252	1.222e-07	--	3.4	0.309
rs17617973	1	197310367	a	g	0.2252	0.229	0.1764	0.0333	1.224e-07	++	46.4	0.1721
rs12049567	1	196388967	t	c	0.399	0.4058	0.1531	0.029	1.261e-07	++	0	0.5554
rs1066423	1	196720926	t	c	0.1275	0.131	0.236	0.0447	1.288e-07	++	0	0.5964
rs10922067	1	196400994	a	g	0.3994	0.4057	0.1529	0.029	1.314e-07	++	0	0.5633
rs35582782	1	196399232	a	g	0.5942	0.6006	-0.1528	0.029	1.337e-07	--	0	0.5621
rs1538686	1	196397819	a	g	0.5943	0.6039	-0.1526	0.029	1.361e-07	--	0	0.5625
rs1538684	1	196398619	t	c	0.3992	0.4058	0.1526	0.029	1.366e-07	++	0	0.5599
rs67655728	1	196406419	a	at	0.5943	0.6001	-0.1532	0.0291	1.381e-07	--	0	0.6423
rs143290890	1	196788153	c	g	0.0283	0.0294	-0.6641	0.1262	1.426e-07	--	54.8	0.137
rs113855128	1	196635774	a	ag	0.9111	0.9154	0.2568	0.0489	1.54e-07	++	0	0.8118
rs72482675	1	196716924	c	g	0.1681	0.1754	0.1931	0.0369	1.602e-07	++	0	0.6788
1:197183788	1	197183788	t	ta	0.0534	0.0554	-0.3526	0.0673	1.608e-07	--	69.1	0.07208
rs35634602	1	196696857	a	g	0.041	0.0784	-0.3231	0.0617	1.613e-07	--	0	0.8634
rs76021673	8	10057291	a	c	0.9941	0.9968	1.1636	0.2221	1.622e-07	++	0	0.4312
rs187282786	1	196823307	a	g	0.9862	0.9926	0.7443	0.1422	1.665e-07	++	0	0.3215
rs11799380	1	196708455	a	g	0.167	0.1759	0.1925	0.0368	1.735e-07	++	0	0.6323
rs116810342	1	196681487	a	g	0.041	0.0792	-0.3204	0.0613	1.738e-07	--	0	0.8749
rs1571489	1	196572298	t	c	0.8809	0.8862	0.2295	0.044	1.775e-07	++	0	0.4096
rs1360143	1	196576364	c	g	0.1139	0.1188	-0.2295	0.044	1.791e-07	--	0	0.4137
rs4658043	1	196568270	t	g	0.8814	0.8862	0.2294	0.044	1.796e-07	++	0	0.408
rs76780329	1	196678518	a	g	0.9208	0.959	0.3199	0.0613	1.808e-07	++	0	0.876
rs35352142	1	196712902	t	c	0.8259	0.835	-0.1929	0.037	1.877e-07	--	0	0.6365
rs466540	1	196720840	a	g	0.8426	0.8504	-0.2063	0.0396	1.915e-07	--	0	0.8339
rs458022	1	196720826	a	c	0.8426	0.8504	-0.2063	0.0396	1.917e-07	--	0	0.8336
rs70620	1	196704997	a	g	0.8264	0.841	-0.1959	0.0376	1.958e-07	--	0	0.7582
rs12567912	1	197278655	t	c	0.9339	0.9435	-0.3068	0.0591	2.035e-07	--	0	0.4226
rs4614205	1	196567697	a	g	0.881	0.8861	0.2285	0.044	2.042e-07	++	0	0.4334
rs1065489	1	196709774	t	g	0.8229	0.831	-0.191	0.0368	2.057e-07	--	0	0.6428
rs2336221	1	196708891	t	g	0.8239	0.8324	-0.191	0.0368	2.061e-07	--	0	0.6413
rs11582939	1	196710157	t	c	0.8238	0.8321	-0.1905	0.0368	2.177e-07	--	0	0.6448
rs141014089	1	196664445	t	g	0.9743	0.9842	-0.5743	0.1109	2.217e-07	--	58	0.1228
rs117676428	8	98461665	a	g	0.9863	0.9871	0.7694	0.1486	2.228e-07	++	0	0.9698
rs72736427	1	196941274	t	c	0.9488	0.9701	0.3484	0.0675	2.45e-07	++	0	0.5446
rs112816711	1	196346591	c	g	0.0952	0.0955	0.2537	0.0492	2.541e-07	++	0	0.7322
rs150447421	1	196344900	a	t	0.9045	0.9047	-0.2535	0.0492	2.6e-07	--	0	0.7325
rs201181292	1	196715667	a	at	0.1721	0.1816	0.1897	0.0368	2.631e-07	++	0	0.6427
rs193053835	1	196715667	a	t	0.1721	0.1816	0.1897	0.0368	2.632e-07	++	0	0.6427
rs105980	1	196715666	a	g	0.8184	0.8279	-0.1896	0.0368	2.634e-07	--	0	0.6429
rs113349930	1	196343486	a	g	0.9045	0.9047	-0.2534	0.0492	2.649e-07	--	0	0.7327
rs111995359	1	196388725	t	g	0.0931	0.0972	0.2652	0.0515	2.656e-07	++	2.7	0.3107
rs139984966	1	196388716	t	c	0.0931	0.0972	0.2652	0.0515	2.656e-07	++	2.7	0.3106
rs149941257	1	196388651	t	c	0.9029	0.9069	-0.2652	0.0515	2.663e-07	--	2.7	0.3107
rs113243480	1	196342155	a	g	0.9046	0.9048	-0.2533	0.0493	2.691e-07	--	0	0.7326
rs17549381	1	197017942	a	g	0.9824	0.9876	0.6759	0.1314	2.709e-07	++	0	0.4443
rs144106834	1	196277289	ct	c	0.1374	0.1576	0.2297	0.0447	2.763e-07	++	0	0.3931
rs146757669	8	98461028	a	g	0.9863	0.9869	0.7613	0.1484	2.885e-07	++	0	0.9973
rs529541	1	196719716	a	g	0.1704	0.1786	0.1891	0.0369	2.952e-07	++	0	0.6382
rs201034534	1	196720267	a	aaaac	0.8228	0.8307	-0.1894	0.037	3.016e-07	--	0	0.6209
rs148235292	1	196814850	a	t	0.8287	0.8691	0.205	0.0401	3.186e-07	++	0	0.8245
rs117516050	1	196339026	a	g	0.0947	0.0949	0.2519	0.0494	3.418e-07	++	0	0.7294
rs16839822	1	196339564	a	g	0.0947	0.0949	0.2519	0.0494	3.427e-07	++	0	0.7303
rs112331312	1	196339064	c	g	0.9052	0.9054	-0.2519	0.0494	3.434e-07	--	0	0.7303
rs113950874	1	196339299	t	c	0.0947	0.0948	0.2519	0.0494	3.436e-07	++	0	0.73
rs34351402	1	196643724	a	at	0.759	0.7684	-0.1694	0.0332	3.484e-07	--	0	0.5605
rs411729	1	196730400	a	t	0.8127	0.8207	-0.1893	0.0372	3.538e-07	--	0	0.6701
rs10754194	1	196529868	c	g	0.1164	0.1169	-0.2251	0.0442	3.58e-07	--	0	0.3869
rs114236881	1	196334043	a	g	0.9053	0.9055	-0.2514	0.0494	3.659e-07	--	0	0.7294
rs111465441	1	196333265	a	g	0.0945	0.0947	0.2514	0.0494	3.685e-07	++	0	0.729
rs112359920	1	196333096	a	g	0.0945	0.0947	0.2513	0.0494	3.71e-07	++	0	0.7291
rs71720603	1	196882879	a	at	0.0123	0.0177	-0.6112	0.1203	3.766e-07	--	0	0.9463
rs116303796	1	197102174	t	c	0.9809	0.986	0.6239	0.1229	3.863e-07	++	0	0.3357
rs113314247	1	196328366	a	g	0.9055	0.9057	-0.251	0.0495	3.911e-07	--	0	0.7285
rs3753394	1	196620917	t	c	0.7356	0.7481	-0.1631	0.0322	3.926e-07	--	0	0.9229
rs111487498	1	196325943	a	g	0.9055	0.9057	-0.2509	0.0495	3.982e-07	--	0	0.7285
rs111761918	1	196324527	a	g	0.9056	0.9059	-0.2509	0.0495	3.999e-07	--	0	0.7285
rs112355563	1	196324772	t	c	0.9055	0.9057	-0.2508	0.0495	4.019e-07	--	0	0.7284
rs143887698	1	196321746	t	c	0.0941	0.0944	0.2507	0.0495	4.125e-07	++	0	0.728
rs76844257	1	196322315	t	g	0.9056	0.9058	-0.2505	0.0495	4.142e-07	--	0	0.7276
rs150780588	1	196320615	t	c	0.0942	0.0944	0.2504	0.0495	4.21e-07	++	0	0.7275
rs141043346	1	196319395	a	c	0.9057	0.9061	-0.2506	0.0495	4.221e-07	--	0	0.7286
rs137892220	1	196320218	a	g	0.9056	0.9058	-0.2504	0.0495	4.239e-07	--	0	0.7273
rs145859434	1	196319925	a	t	0.9056	0.9058	-0.2504	0.0495	4.262e-07	--	0	0.7268
rs507384	1	196729255	a	g	0.8111	0.8191	-0.1867	0.037	4.384e-07	--	0	0.6975
rs112916466	1	196589833	t	c	0.9122	0.916	-0.2467	0.0489	4.396e-07	--	0	0.9599
rs12756143	1	196388673	a	g	0.4062	0.4155	0.1477	0.0292	4.407e-07	++	0	0.7857
rs116758561	1	196315379	t	c	0.9057	0.9059	-0.25	0.0495	4.456e-07	--	0	0.7268
rs79271763	1	196313888	t	c	0.9058	0.906	-0.2499	0.0495	4.536e-07	--	0	0.726
rs111510936	1	196313357	a	g	0.9058	0.906	-0.2498	0.0495	4.552e-07	--	0	0.7256
rs113385705	1	196312087	a	g	0.9058	0.906	-0.2497	0.0495	4.647e-07	--	0	0.7262
rs115660451	1	196309735	t	g	0.0939	0.0941	0.2495	0.0495	4.773e-07	++	0	0.7262
rs182780270	1	196821920	t	c	0.087	0.1115	-0.2597	0.0516	4.79e-07	--	0	0.5135
rs190577253	1	196821919	a	g	0.8885	0.913	0.2597	0.0516	4.792e-07	++	0	0.5136
rs112243767	1	196308343	a	g	0.906	0.9063	-0.2495	0.0496	4.801e-07	--	0	0.7263
rs142546287	1	196309523	t	c	0.9059	0.9061	-0.2494	0.0495	4.801e-07	--	0	0.7261
rs79474525	1	196442222	a	g	0.916	0.9457	0.2825	0.0561	4.842e-07	++	0	0.5676
rs16839795	1	196307672	a	t	0.906	0.9064	-0.2495	0.0496	4.845e-07	--	0	0.7263
rs138045326	1	196309077	t	ta	0.9059	0.9061	-0.2493	0.0496	4.851e-07	--	0	0.7262
rs113527145	1	196308031	a	c	0.0939	0.0941	0.2493	0.0496	4.882e-07	++	0	0.7257
rs10717605	1	197309622	g	ga	0.6613	0.6767	0.1542	0.0307	4.888e-07	++	0	0.6072
1:196733401	1	196733401	<del>	g	0.8379	0.8715	0.2054	0.0408	4.9e-07	++	0	0.878
rs10922198	1	197304361	c	g	0.3245	0.3394	-0.1536	0.0306	5.008e-07	--	0	0.6255
rs200007069	1	196306124	a	agacttcatt	0.906	0.9062	-0.2491	0.0496	5.02e-07	--	0	0.7252
rs200140538	1	196306123	a	aagacttc	0.906	0.9062	-0.2491	0.0496	5.02e-07	--	0	0.7251
rs113347192	1	196305221	t	c	0.906	0.9062	-0.2489	0.0496	5.088e-07	--	0	0.725
rs1066420	1	196721055	t	c	0.1386	0.1497	0.2094	0.0417	5.096e-07	++	0	0.7619
rs113652655	1	196304917	t	c	0.906	0.9062	-0.2489	0.0496	5.099e-07	--	0	0.725
rs188303944	1	196725631	a	c	0.1615	0.1734	0.1932	0.0385	5.128e-07	++	0	0.6154
rs113878932	1	196304846	a	g	0.906	0.9062	-0.2489	0.0496	5.143e-07	--	0	0.7246
rs149156096	1	196307313	a	g	0.0936	0.094	0.2489	0.0496	5.16e-07	++	0	0.7377
rs145206550	1	196307311	t	c	0.0936	0.094	0.2489	0.0496	5.164e-07	++	0	0.7378
rs78877435	1	196303986	a	g	0.0937	0.0939	0.2488	0.0496	5.204e-07	++	0	0.7245
rs72734328	1	196667944	c	g	0.2313	0.2346	0.1665	0.0332	5.265e-07	++	0	0.8982
rs112320183	1	196302128	t	c	0.9062	0.9065	-0.2488	0.0496	5.285e-07	--	0	0.7256
rs114213364	1	197135226	t	c	0.9701	0.9725	0.4644	0.0926	5.328e-07	++	27.5	0.2401
rs115125303	1	196301244	a	g	0.9062	0.9066	-0.2487	0.0496	5.337e-07	--	0	0.7253
rs112775433	1	196301016	t	g	0.0937	0.0939	0.2484	0.0496	5.412e-07	++	0	0.7242
rs113330166	1	196300817	t	c	0.0937	0.0939	0.2484	0.0496	5.419e-07	++	0	0.7242
rs199959633	1	196643719	g	ga	0.7923	0.7935	-0.1795	0.0358	5.44e-07	--	0	0.3585
rs141073581	1	196851265	a	g	0.0281	0.047	-0.361	0.0721	5.484e-07	--	0	0.7842
rs140575396	1	196298895	a	g	0.9062	0.9063	-0.2481	0.0496	5.583e-07	--	0	0.7223
rs114003358	1	196297288	t	g	0.9062	0.9064	-0.2482	0.0496	5.584e-07	--	0	0.724
rs113230737	1	196296861	a	g	0.0936	0.0938	0.2481	0.0496	5.635e-07	++	0	0.7236
rs112079706	1	196296282	t	c	0.0936	0.0938	0.2481	0.0496	5.663e-07	++	0	0.7236
rs151102774	8	98443490	c	g	0.9835	0.9837	0.6552	0.131	5.735e-07	++	0	0.9792
rs16839791	1	196293722	a	g	0.0935	0.0937	0.2479	0.0496	5.787e-07	++	0	0.7231
rs2296269	1	196291274	a	t	0.0935	0.0937	0.2476	0.0496	5.945e-07	++	0	0.7224
rs41451950	1	196290831	a	t	0.9064	0.9065	-0.2476	0.0496	5.96e-07	--	0	0.7221
rs16839782	1	196289661	a	g	0.9064	0.9066	-0.2475	0.0496	6.02e-07	--	0	0.722
rs150641584	1	196289273	a	c	0.9064	0.9066	-0.2475	0.0496	6.035e-07	--	0	0.722
rs16839771	1	196288138	a	c	0.9064	0.9066	-0.2474	0.0496	6.129e-07	--	0	0.7219
rs73029136	3	17160907	t	c	0.8907	0.9109	0.2605	0.0522	6.159e-07	++	73.4	0.05255
rs7633382	3	17162038	t	c	0.8811	0.9027	0.2444	0.049	6.162e-07	++	69.8	0.06892
rs117842482	1	196285569	a	g	0.0933	0.0935	0.2472	0.0496	6.279e-07	++	0	0.7217
rs67006761	3	17164861	a	g	0.8781	0.9006	0.2383	0.0479	6.354e-07	++	68.5	0.07477
rs114234564	1	196282771	a	g	0.9065	0.9067	-0.2469	0.0496	6.463e-07	--	0	0.7212
rs60494904	3	17161442	a	g	0.876	0.8976	0.2391	0.0481	6.513e-07	++	70.4	0.06607
rs72736466	1	197038198	a	g	0.9509	0.9553	0.3466	0.0697	6.56e-07	++	41	0.1928
rs115660785	1	197043257	a	g	0.9509	0.9553	0.3466	0.0697	6.589e-07	++	41.1	0.1924
rs77941130	1	196280884	t	c	0.9066	0.9068	-0.2466	0.0496	6.638e-07	--	0	0.7202
rs115696322	1	196280805	t	c	0.9066	0.9068	-0.2466	0.0496	6.64e-07	--	0	0.7202
rs73029141	3	17165175	t	c	0.878	0.9002	0.2373	0.0477	6.67e-07	++	68.6	0.07443
rs113470901	1	196280385	a	g	0.9066	0.9068	-0.2466	0.0496	6.719e-07	--	0	0.7197
rs11580821	1	196667729	a	t	0.2313	0.2356	0.1647	0.0332	7.02e-07	++	0	0.8713
rs16840522	1	196710916	t	c	0.1303	0.1659	-0.195	0.0393	7.062e-07	--	0	0.8353
rs16829753	1	196275125	t	c	0.093	0.0933	0.2461	0.0496	7.111e-07	++	0	0.7155
rs112237431	1	196273646	c	g	0.9068	0.9071	-0.2459	0.0496	7.268e-07	--	0	0.7143
rs12043743	1	196502836	a	t	0.9386	0.9402	-0.2874	0.058	7.275e-07	--	61.1	0.1086
rs16839763	1	196272917	t	c	0.0929	0.0932	0.2459	0.0496	7.281e-07	++	0	0.7142
rs731557	1	196705015	a	c	0.8347	0.869	0.1944	0.0393	7.66e-07	++	0	0.8183
rs111356299	1	196268884	t	c	0.9069	0.9072	-0.2455	0.0497	7.672e-07	--	0	0.7106
rs138579109	1	196923955	a	g	0.9575	0.9658	-0.3542	0.0717	7.773e-07	--	0	0.9638
rs2064456	1	196704443	a	g	0.1311	0.1651	-0.1942	0.0393	7.807e-07	--	0	0.8157
rs74987187	1	197028686	t	c	0.9332	0.9397	-0.2942	0.0595	7.812e-07	--	0	0.4242
rs35253683	1	196704039	a	g	0.8349	0.8688	0.194	0.0393	7.922e-07	++	0	0.8135
rs113281065	1	196266231	a	c	0.0927	0.093	0.2451	0.0497	7.951e-07	++	0	0.7084
rs140516089	1	196264526	t	g	0.0926	0.093	0.2451	0.0497	8.036e-07	++	0	0.7074
rs148322347	1	196264462	t	c	0.0926	0.093	0.2451	0.0497	8.046e-07	++	0	0.7076
rs2300429	1	196675356	a	g	0.835	0.8687	0.1938	0.0393	8.08e-07	++	0	0.8112
rs33915960	1	196676713	t	g	0.835	0.8687	0.1938	0.0393	8.081e-07	++	0	0.8113
rs35617250	1	196679682	t	c	0.835	0.8687	0.1938	0.0393	8.081e-07	++	0	0.8113
rs6677604	1	196686918	a	g	0.835	0.8687	0.1938	0.0393	8.081e-07	++	0	0.8113
rs6677460	1	196684575	a	g	0.1313	0.165	-0.1938	0.0393	8.082e-07	--	0	0.8115
rs12144939	1	196698945	t	g	0.835	0.8687	0.1938	0.0393	8.084e-07	++	0	0.8112
rs6689009	1	196698463	a	g	0.1313	0.165	-0.1938	0.0393	8.084e-07	--	0	0.8112
rs114137457	1	196264036	a	g	0.907	0.9074	-0.245	0.0497	8.093e-07	--	0	0.7072
rs2019727	1	196674714	a	t	0.8347	0.8679	0.1934	0.0392	8.097e-07	++	0	0.7808
rs201689247	1	196263008	a	aaaac	0.9071	0.9075	-0.2449	0.0497	8.238e-07	--	0	0.7058
rs112762786	1	196262641	t	c	0.9071	0.9074	-0.2448	0.0497	8.253e-07	--	0	0.7056
rs202093864	1	196262458	g	ga	0.0923	0.0928	0.245	0.0497	8.262e-07	++	0	0.7073
rs141280760	1	196261793	t	c	0.9071	0.9075	-0.2447	0.0497	8.411e-07	--	0	0.7048
rs78292442	1	196261538	a	g	0.9071	0.9075	-0.2447	0.0497	8.43e-07	--	0	0.7044
rs78876426	1	196261469	a	g	0.9071	0.9075	-0.2446	0.0497	8.445e-07	--	0	0.7045
rs76123845	1	196261466	t	c	0.9071	0.9075	-0.2446	0.0497	8.456e-07	--	0	0.7045
rs11712800	3	17175530	t	c	0.8753	0.8969	0.2373	0.0482	8.529e-07	++	68.5	0.07483
rs11716921	3	17175592	t	g	0.1029	0.1245	-0.237	0.0482	8.563e-07	--	68.3	0.07582
rs116969408	1	196258623	a	t	0.0924	0.0928	0.2444	0.0497	8.703e-07	++	0	0.7027
rs111890501	1	196257756	a	g	0.0924	0.0928	0.2443	0.0497	8.766e-07	++	0	0.7024
rs118084650	8	98437317	t	g	0.9844	0.9847	0.649	0.132	8.775e-07	++	0	0.9187
rs79962385	1	196982027	t	c	0.9544	0.9653	-0.3433	0.0699	9.064e-07	--	0	0.997
rs73155328	3	17164510	a	c	0.1006	0.1234	-0.233	0.0475	9.136e-07	--	65.3	0.08935
rs74979069	1	196588463	t	g	0.0355	0.0451	0.3328	0.0678	9.163e-07	++	0	0.5993
rs111405127	1	196252778	a	t	0.0919	0.0926	0.244	0.0497	9.256e-07	++	0	0.7006
rs10922093	1	196661181	a	g	0.2298	0.2339	0.1634	0.0333	9.343e-07	++	0	0.8958
rs74133658	1	196257783	a	c	0.9067	0.9069	-0.2428	0.0495	9.413e-07	--	0	0.6905
rs114001802	1	196252253	t	c	0.9074	0.9079	-0.2436	0.0497	9.526e-07	--	0	0.6976
rs6442668	3	17161568	a	g	0.1046	0.1262	-0.2337	0.0477	9.765e-07	--	69	0.07237
rs112343391	1	196250589	a	g	0.9074	0.908	-0.2433	0.0497	9.776e-07	--	0	0.6955
Single-cohort GWASs were carried out using EPACTS software. Genomic control correction was applied if lambda was greater than 1.
Effect size estimates and standard errors of single variants seen in both cohorts were subsequently combined in a fixed-effect meta-analysis using METAL software.
P-values for markers that passed the genome-wide significance threshold (≤ 5x10-8) are shown in red.
