# Supplementary material for: Increased circulating levels of Factor H-Related Protein 4 are strongly associated with age-related macular degeneration
Source: Nat Commun. 2020 Feb 7;11:778. doi: 10.1038/s41467-020-14499-3 (PMC7005798; doi:10.1038/s41467-020-14499-3)
Supplement: Supplementary file 8 — Supplementary Data 5 [file 41467_2020_14499_MOESM8_ESM.xlsx]

## Sheet: LD, FHR4, ALL AMDadj
Supplementary Data 5. Linkage disequilibrium measures (R2 and D’) for the variants showing the top association signals in the GWAS meta-analysis of FHR-4 levels using all samples.
R2 values
RS_number	rs10737680	rs7535263	rs2274700	rs6677089	rs6688272	rs3753395	rs10465586	rs10922104	rs10922105	rs10922106	rs3766405	rs1410996	rs10801558	rs7514261	rs7540032	rs10922108	rs1329428	rs10801559	rs1329427	rs10922109 (1.1)	rs1909130	rs10801568	rs10801569	rs10754204	rs61818890
rs10737680	1
rs7535263 (top FHR-4 levels signal)	1	1
rs2274700	1	1	1
rs6677089	1	1	1	1
rs6688272	1	1	1	1	1
rs3753395	1	1	1	1	1	1
rs10465586	1	1	1	1	1	1	1
rs10922104	1	1	1	1	1	1	1	1
rs10922105	1	1	1	1	1	1	1	1	1
rs10922106	1	1	1	1	1	1	1	1	1	1
rs3766405	0.992	0.992	0.992	0.992	0.992	0.992	0.992	0.992	0.992	0.992	1
rs1410996	0.992	0.992	0.992	0.992	0.992	0.992	0.992	0.992	0.992	0.992	1	1
rs10801558	0.992	0.992	0.992	0.992	0.992	0.992	0.992	0.992	0.992	0.992	1	1	1
rs7514261	0.988	0.988	0.988	0.988	0.988	0.988	0.988	0.988	0.988	0.988	0.996	0.996	0.996	1
rs7540032	0.988	0.988	0.988	0.988	0.988	0.988	0.988	0.988	0.988	0.988	0.996	0.996	0.996	1	1
rs10922108	0.984	0.984	0.984	0.984	0.984	0.984	0.984	0.984	0.984	0.984	0.992	0.992	0.992	0.996	0.996	1
rs1329428	0.984	0.984	0.984	0.984	0.984	0.984	0.984	0.984	0.984	0.984	0.992	0.992	0.992	0.996	0.996	1	1
rs10801559	0.984	0.984	0.984	0.984	0.984	0.984	0.984	0.984	0.984	0.984	0.992	0.992	0.992	0.996	0.996	1	1	1
rs1329427	0.984	0.984	0.984	0.984	0.984	0.984	0.984	0.984	0.984	0.984	0.992	0.992	0.992	0.996	0.996	1	1	1	1
rs10922109 (1.1)	0.984	0.984	0.984	0.984	0.984	0.984	0.984	0.984	0.984	0.984	0.992	0.992	0.992	0.996	0.996	1	1	1	1	1
rs1909130	0.503	0.503	0.503	0.503	0.503	0.503	0.503	0.503	0.503	0.503	0.505	0.505	0.505	0.507	0.507	0.505	0.505	0.505	0.505	0.505	1
rs10801568	0.482	0.482	0.482	0.482	0.482	0.482	0.482	0.482	0.482	0.482	0.478	0.478	0.478	0.48	0.48	0.478	0.478	0.478	0.478	0.478	0.884	1
rs10801569	0.487	0.487	0.487	0.487	0.487	0.487	0.487	0.487	0.487	0.487	0.489	0.489	0.489	0.491	0.491	0.489	0.489	0.489	0.489	0.489	0.946	0.908	1
rs10754204	0.487	0.487	0.487	0.487	0.487	0.487	0.487	0.487	0.487	0.487	0.489	0.489	0.489	0.491	0.491	0.489	0.489	0.489	0.489	0.489	0.946	0.908	1	1
rs61818890	0.487	0.487	0.487	0.487	0.487	0.487	0.487	0.487	0.487	0.487	0.489	0.489	0.489	0.491	0.491	0.489	0.489	0.489	0.489	0.489	0.946	0.908	1	1	1
D' values
RS_number	rs10737680	rs7535263	rs2274700	rs6677089	rs6688272	rs3753395	rs10465586	rs10922104	rs10922105	rs10922106	rs3766405	rs1410996	rs10801558	rs7514261	rs7540032	rs10922108	rs1329428	rs10801559	rs1329427	rs10922109	rs1909130	rs10801568	rs10801569	rs10754204	rs61818890
rs10737680	1
rs7535263 (top FHR-4 levels signal)	1	1
rs2274700	1	1	1
rs6677089	1	1	1	1
rs6688272	1	1	1	1	1
rs3753395	1	1	1	1	1	1
rs10465586	1	1	1	1	1	1	1
rs10922104	1	1	1	1	1	1	1	1
rs10922105	1	1	1	1	1	1	1	1	1
rs10922106	1	1	1	1	1	1	1	1	1	1
rs3766405	1	1	1	1	1	1	1	1	1	1	1
rs1410996	1	1	1	1	1	1	1	1	1	1	1	1
rs10801558	1	1	1	1	1	1	1	1	1	1	1	1	1
rs7514261	0.996	0.996	0.996	0.996	0.996	0.996	0.996	0.996	0.996	0.996	1	1	1	1
rs7540032	0.996	0.996	0.996	0.996	0.996	0.996	0.996	0.996	0.996	0.996	1	1	1	1	1
rs10922108	0.996	0.996	0.996	0.996	0.996	0.996	0.996	0.996	0.996	0.996	0.996	0.996	0.996	1	1	1
rs1329428	0.996	0.996	0.996	0.996	0.996	0.996	0.996	0.996	0.996	0.996	0.996	0.996	0.996	1	1	1	1
rs10801559	0.996	0.996	0.996	0.996	0.996	0.996	0.996	0.996	0.996	0.996	0.996	0.996	0.996	1	1	1	1	1
rs1329427	0.996	0.996	0.996	0.996	0.996	0.996	0.996	0.996	0.996	0.996	0.996	0.996	0.996	1	1	1	1	1	1
rs10922109 (1.1)	0.996	0.996	0.996	0.996	0.996	0.996	0.996	0.996	0.996	0.996	0.996	0.996	0.996	1	1	1	1	1	1	1
rs1909130	0.981	0.981	0.981	0.981	0.981	0.981	0.981	0.981	0.981	0.981	0.988	0.988	0.988	0.988	0.988	0.988	0.988	0.988	0.988	0.988	1
rs10801568	0.975	0.975	0.975	0.975	0.975	0.975	0.975	0.975	0.975	0.975	0.974	0.974	0.974	0.975	0.975	0.974	0.974	0.974	0.974	0.974	0.954	1
rs10801569	0.963	0.963	0.963	0.963	0.963	0.963	0.963	0.963	0.963	0.963	0.969	0.969	0.969	0.969	0.969	0.969	0.969	0.969	0.969	0.969	0.975	0.97	1
rs10754204	0.963	0.963	0.963	0.963	0.963	0.963	0.963	0.963	0.963	0.963	0.969	0.969	0.969	0.969	0.969	0.969	0.969	0.969	0.969	0.969	0.975	0.97	1	1
rs61818890	0.963	0.963	0.963	0.963	0.963	0.963	0.963	0.963	0.963	0.963	0.969	0.969	0.969	0.969	0.969	0.969	0.969	0.969	0.969	0.969	0.975	0.97	1	1	1
LD measures were calculated using LDlink (https://ldlink.nci.nih.gov/), based on the EUR population genotype data originated from Phase 3 (Version 5) of the 1000 Genomes Project.
