# Supplementary material for: Increased circulating levels of Factor H-Related Protein 4 are strongly associated with age-related macular degeneration
Source: Nat Commun. 2020 Feb 7;11:778. doi: 10.1038/s41467-020-14499-3 (PMC7005798; doi:10.1038/s41467-020-14499-3)
Supplement: Supplementary file 9 — Supplementary Data 6 [file 41467_2020_14499_MOESM9_ESM.xlsx]

## Sheet: FH Meta, Controls
Supplementary Data 6. Association results for the variants showing a P-value ≤ 10-6 in the GWAS meta-analysis of FH levels using controls only.
Marker	Chromosome	Position	Allele 1	Allele 2 (Effect)	MinFreq	MaxFreq	Effect Size	StdErr	P-value	Direction	H2	Het P-value
					Allele 2	Allele 2
rs74696321	1	196821120	a	g	0.815	0.8394	-0.1025	0.0167	7.748e-10	--	0	0.6653
rs56322345	1	196684574	t	c	0.8231	0.8388	-0.1042	0.017	9.782e-10	--	0	0.6059
rs12134598	1	196681001	t	g	0.1612	0.1769	0.1042	0.017	9.802e-10	++	0	0.6058
rs149369377	1	196819479	a	g	0.1883	0.2146	0.0899	0.016	1.805e-08	++	0	0.5487
rs115094736	1	196821380	t	g	0.1894	0.2196	0.0866	0.0158	3.98e-08	++	0	0.6585
rs16840639	1	196824773	t	c	0.1893	0.2176	0.0857	0.0156	4.055e-08	++	0	0.6821
rs7519758	1	196825287	t	c	0.7824	0.8107	-0.0857	0.0156	4.057e-08	--	0	0.682
rs58175074	1	196820080	a	g	0.1885	0.2182	0.0871	0.0159	4.116e-08	++	0	0.6441
rs7542235	1	196823613	a	g	0.1893	0.2189	0.0856	0.0156	4.249e-08	++	0	0.6866
rs60642321	1	196822368	a	g	0.1895	0.2181	0.0862	0.0158	4.477e-08	++	0	0.6696
1:196733401	1	196733401	<del>	g	0.798	0.8163	-0.0914	0.0169	6.899e-08	--	0	0.5971
rs6677460	1	196684575	a	g	0.1869	0.2078	0.0877	0.0163	7.819e-08	++	0	0.6207
rs12144939	1	196698945	t	g	0.7922	0.8131	-0.0877	0.0163	7.832e-08	--	0	0.6205
rs35617250	1	196679682	t	c	0.7922	0.8131	-0.0877	0.0163	7.832e-08	--	0	0.6205
rs6677604	1	196686918	a	g	0.7922	0.8131	-0.0877	0.0163	7.832e-08	--	0	0.6205
rs6689009	1	196698463	a	g	0.1869	0.2078	0.0877	0.0163	7.832e-08	++	0	0.6205
rs2300429	1	196675356	a	g	0.7922	0.8131	-0.0877	0.0163	7.834e-08	--	0	0.6205
rs33915960	1	196676713	t	g	0.7922	0.8131	-0.0877	0.0163	7.835e-08	--	0	0.6205
rs35253683	1	196704039	a	g	0.7921	0.8131	-0.0877	0.0163	7.94e-08	--	0	0.6211
rs2064456	1	196704443	a	g	0.1869	0.2081	0.0877	0.0163	8.048e-08	++	0	0.6219
rs731557	1	196705015	a	c	0.7917	0.8131	-0.0876	0.0163	8.202e-08	--	0	0.6233
rs148235292	1	196814850	a	t	0.7813	0.8123	-0.0883	0.0165	9.07e-08	--	0	0.7104
rs2019727	1	196674714	a	t	0.7916	0.813	-0.0874	0.0163	9.131e-08	--	0	0.6334
rs16840522	1	196710916	t	c	0.1869	0.2093	0.0872	0.0163	9.55e-08	++	0	0.6404
rs79654026	1	196725939	a	g	0.1734	0.2028	0.0905	0.0171	1.117e-07	++	0	0.6411
rs143966368	11	124475488	a	g	0.01	0.0159	-0.3268	0.0633	2.453e-07	--	0	0.3459
rs199791585	8	113313548	a	at	0.942	0.9668	0.1664	0.0332	5.48e-07	++	36.4	0.2098
rs113632891	1	196731186	t	c	0.793	0.8124	-0.0847	0.017	5.905e-07	--	0	0.4708
rs12759472	1	196719947	t	c	0.1091	0.1315	0.1008	0.0203	6.823e-07	++	0	0.4383
rs583011	11	107326620	t	g	0.0101	0.014	-0.3943	0.0799	8.078e-07	--	53.5	0.1423
rs28641175	8	113375828	t	c	0.0325	0.056	-0.1632	0.0331	8.556e-07	--	30.5	0.2304
rs10108682	8	113381363	t	c	0.0325	0.0559	-0.1632	0.0332	8.572e-07	--	30.3	0.2311
rs10089967	8	113380514	a	c	0.9441	0.9675	0.1632	0.0332	8.574e-07	++	30.3	0.2309
rs10113376	8	113369879	t	c	0.0325	0.056	-0.1631	0.0331	8.607e-07	--	30.7	0.2297
rs28588518	8	113375894	t	c	0.9441	0.9675	0.1631	0.0332	8.63e-07	++	30.6	0.23
rs146141630	8	113365449	a	g	0.9441	0.9675	0.1631	0.0331	8.639e-07	++	30.8	0.2294
rs28507892	8	113363135	a	c	0.944	0.9675	0.163	0.0331	8.654e-07	++	30.9	0.2289
rs28468973	8	113352797	a	t	0.944	0.9675	0.1628	0.0331	8.845e-07	++	31.4	0.2274
rs10754207	1	196824278	a	g	0.1088	0.1411	-0.0942	0.0192	9.142e-07	--	0	0.4762
rs12334550	8	113341904	t	c	0.0325	0.0558	-0.1626	0.0332	9.633e-07	--	30.8	0.2293
rs28522498	8	113338412	a	g	0.9443	0.9675	0.1625	0.0332	9.769e-07	++	30.7	0.2295
rs74660798	8	113331859	t	c	0.0325	0.0557	-0.1625	0.0332	9.822e-07	--	30	0.2318
rs17638176	8	113334521	a	t	0.9443	0.9675	0.1625	0.0332	9.934e-07	++	30.6	0.2299
Single-cohort GWASs were carried out using EPACTS software. Genomic control correction was applied if lambda was greater than 1.
Effect size estimates and standard errors of single variants seen in both cohorts were subsequently combined in a fixed-effect meta-analysis using METAL software.
P-values for markers that passed the genome-wide significance threshold (≤ 5x10-8) are shown in red.
