# Supplementary material for: Increased circulating levels of Factor H-Related Protein 4 are strongly associated with age-related macular degeneration
Source: Nat Commun. 2020 Feb 7;11:778. doi: 10.1038/s41467-020-14499-3 (PMC7005798; doi:10.1038/s41467-020-14499-3)
Supplement: Supplementary file 10 — Supplementary Data 7 [file 41467_2020_14499_MOESM10_ESM.xlsx]

## Sheet: FH Meta, ALL AMD-adj
Supplementary Data 7. Association results for the variants showing a P-value ≤ 10-6 in the GWAS meta-analysis of FH levels using all samples, further adjusting for AMD status.
Marker	Chromosome	Position	Allele 1	Allele 2 (Effect)	MinFreq	MaxFreq	Effect Size	StdErr	P-value	Direction	H2	Het P-value
					Allele 2	Allele 2
rs74696321	1	196821120	a	g	0.8513	0.8866	-0.0958	0.0143	2.407e-11	--	0	0.4455
rs149369377	1	196819479	a	g	0.1301	0.1696	0.0895	0.0138	8.249e-11	++	0	0.3475
rs56322345	1	196684574	t	c	0.8566	0.8861	-0.0942	0.0145	8.627e-11	--	0	0.3326
rs12134598	1	196681001	t	g	0.1139	0.1434	0.0942	0.0145	8.654e-11	++	0	0.3326
rs115094736	1	196821380	t	g	0.1318	0.1727	0.0873	0.0136	1.372e-10	++	0	0.4252
rs16840639	1	196824773	t	c	0.1313	0.1711	0.0864	0.0135	1.521e-10	++	0	0.452
rs7519758	1	196825287	t	c	0.8288	0.8687	-0.0864	0.0135	1.527e-10	--	0	0.4515
rs7542235	1	196823613	a	g	0.1313	0.172	0.0864	0.0135	1.544e-10	++	0	0.4529
rs60642321	1	196822368	a	g	0.1318	0.1717	0.087	0.0136	1.568e-10	++	0	0.4363
rs58175074	1	196820080	a	g	0.1304	0.1719	0.0877	0.0137	1.571e-10	++	0	0.4139
rs148235292	1	196814850	a	t	0.8287	0.8691	-0.0903	0.0143	2.664e-10	--	0	0.372
rs16840522	1	196710916	t	c	0.1303	0.1659	0.0879	0.0139	2.686e-10	++	0	0.4124
rs731557	1	196705015	a	c	0.8347	0.869	-0.0873	0.0139	3.426e-10	--	0	0.3673
rs2064456	1	196704443	a	g	0.1311	0.1651	0.0872	0.0139	3.592e-10	++	0	0.3605
rs35253683	1	196704039	a	g	0.8349	0.8688	-0.0871	0.0139	3.728e-10	--	0	0.3555
rs6677460	1	196684575	a	g	0.1313	0.165	0.087	0.0139	3.901e-10	++	0	0.3498
rs12144939	1	196698945	t	g	0.835	0.8687	-0.087	0.0139	3.904e-10	--	0	0.3497
rs6689009	1	196698463	a	g	0.1313	0.165	0.087	0.0139	3.904e-10	++	0	0.3497
rs2300429	1	196675356	a	g	0.835	0.8687	-0.087	0.0139	3.906e-10	--	0	0.3496
rs35617250	1	196679682	t	c	0.835	0.8687	-0.087	0.0139	3.906e-10	--	0	0.3497
rs6677604	1	196686918	a	g	0.835	0.8687	-0.087	0.0139	3.906e-10	--	0	0.3497
rs33915960	1	196676713	t	g	0.835	0.8687	-0.087	0.0139	3.908e-10	--	0	0.3497
rs79654026	1	196725939	a	g	0.1239	0.162	0.0905	0.0145	4.346e-10	++	0	0.371
rs2019727	1	196674714	a	t	0.8347	0.8679	-0.0854	0.0139	7.07e-10	--	1.7	0.3132
1:196733401	1	196733401	<del>	g	0.8379	0.8715	-0.0871	0.0145	1.8e-09	--	20.2	0.2629
rs113632891	1	196731186	t	c	0.8348	0.8682	-0.0848	0.0144	3.621e-09	--	0	0.3386
rs79395742	1	196737225	a	g	0.1129	0.1416	0.09	0.0164	4.006e-08	++	0	0.3297
rs74137307	1	196737258	t	c	0.1129	0.1415	0.09	0.0164	4.016e-08	++	0	0.3306
rs34185185	1	196821922	a	t	0.0919	0.1163	0.0978	0.0179	4.961e-08	++	24.1	0.251
rs58817907	1	196837960	c	g	0.0956	0.1365	0.0823	0.0153	7.007e-08	++	0	0.3321
rs7552547	1	196836999	t	g	0.0943	0.1342	0.0823	0.0153	7.197e-08	++	7.1	0.2995
rs57426012	1	196837456	a	t	0.8659	0.9059	-0.0823	0.0153	7.341e-08	--	8	0.2973
rs2336504	1	196843654	t	c	0.8659	0.9063	-0.0823	0.0153	7.576e-08	--	8.9	0.2947
rs2336505	1	196843655	a	g	0.0937	0.1341	0.0823	0.0153	7.578e-08	++	9	0.2945
rs2878717	1	196843582	t	c	0.8657	0.9062	-0.0823	0.0153	7.609e-08	--	8	0.2972
rs28413658	1	196843400	t	g	0.8658	0.9062	-0.0822	0.0153	7.626e-08	--	7.8	0.2977
rs2336503	1	196843420	a	c	0.8658	0.9062	-0.0822	0.0153	7.632e-08	--	7.8	0.2976
rs11415598	1	196843749	g	ga	0.0938	0.1342	0.0822	0.0153	7.695e-08	++	8	0.2971
rs6428364	1	196844049	t	c	0.8658	0.9063	-0.0822	0.0153	7.71e-08	--	8.1	0.2969
rs6428365	1	196844131	a	c	0.8658	0.9063	-0.0822	0.0153	7.717e-08	--	8.1	0.2969
rs6428366	1	196844167	a	g	0.0937	0.1342	0.0822	0.0153	7.729e-08	++	8.1	0.2968
rs6428367	1	196844192	t	c	0.0937	0.1342	0.0822	0.0153	7.731e-08	++	8.2	0.2967
rs6428369	1	196844335	t	c	0.0937	0.1342	0.0822	0.0153	7.76e-08	++	8.3	0.2963
rs12240148	1	196845307	t	c	0.0936	0.1343	0.0822	0.0153	7.879e-08	++	9.6	0.293
rs6428368	1	196844310	t	c	0.0937	0.1342	0.0821	0.0153	7.906e-08	++	8.9	0.2948
1:196772601	1	196772601	<del>	g	0.839	0.8654	-0.0827	0.0154	8.382e-08	--	59.5	0.1161
rs9427927	1	196909513	t	c	0.8873	0.9187	-0.089	0.0167	9.557e-08	--	18.6	0.2678
rs9427648	1	196911048	a	g	0.8875	0.9187	-0.089	0.0167	1.031e-07	--	18.6	0.2676
rs6691372	1	196866730	t	g	0.8866	0.9194	-0.0872	0.0164	1.076e-07	--	16.7	0.2733
rs9427929	1	196912243	c	g	0.0813	0.1123	0.0889	0.0167	1.088e-07	++	18.4	0.2682
rs361222	3	12922716	a	t	0.3454	0.3813	-0.055	0.0104	1.105e-07	--	0	0.7627
rs7522952	1	196882344	a	g	0.0806	0.1135	0.0872	0.0164	1.117e-07	++	17.6	0.2705
rs12734260	1	196865417	t	g	0.8884	0.9201	-0.0881	0.0166	1.129e-07	--	12.9	0.2838
rs6674522	1	196916359	c	g	0.8879	0.9187	-0.0888	0.0168	1.155e-07	--	18	0.2696
rs7529347	1	196923315	t	c	0.8882	0.9188	-0.0883	0.0168	1.398e-07	--	14.5	0.2795
rs9427935	1	196925076	a	g	0.8882	0.9188	-0.0883	0.0168	1.408e-07	--	14.7	0.2789
rs67866095	1	196926584	ct	c	0.0812	0.1118	0.0883	0.0168	1.419e-07	++	15	0.2782
rs9427938	1	196933245	t	c	0.8883	0.9189	-0.0883	0.0168	1.433e-07	--	15.4	0.2771
rs7548145	1	196935696	t	c	0.0817	0.1117	0.0882	0.0168	1.479e-07	++	16.2	0.2745
rs73080175	1	196937331	a	g	0.8883	0.9177	-0.088	0.0168	1.543e-07	--	17.8	0.2701
rs9427655	1	196937951	a	g	0.0826	0.1117	0.0879	0.0168	1.588e-07	++	18.9	0.2669
rs2600324	3	12945271	a	g	0.2997	0.3363	0.0567	0.0108	1.678e-07	++	0	0.8832
rs10754207	1	196824278	a	g	0.0826	0.1147	-0.0853	0.0163	1.698e-07	--	35.4	0.2133
rs76258418	1	196815863	t	c	0.8568	0.8871	-0.0843	0.0161	1.721e-07	--	0	0.4195
rs62194932	2	239137616	a	g	0.8746	0.8891	-0.0873	0.0169	2.387e-07	--	0	0.7448
rs7519501	1	196840173	t	c	0.1011	0.1373	0.0774	0.015	2.621e-07	++	5.9	0.3027
rs7514704	1	196839991	a	g	0.1011	0.1373	0.0774	0.015	2.622e-07	++	5.9	0.3026
rs7519492	1	196840125	t	c	0.1011	0.1373	0.0774	0.015	2.622e-07	++	5.9	0.3026
rs2336536	1	196839514	t	c	0.1011	0.1373	0.0774	0.015	2.623e-07	++	5.9	0.3026
rs7547477	1	196839292	t	c	0.8627	0.8989	-0.0774	0.015	2.623e-07	--	5.9	0.3026
rs34673990	1	196838757	a	g	0.8627	0.8989	-0.0774	0.015	2.624e-07	--	5.9	0.3025
rs35002268	1	196838511	a	g	0.8627	0.8989	-0.0774	0.015	2.624e-07	--	5.9	0.3025
rs35155714	1	196838929	a	c	0.8627	0.8989	-0.0774	0.015	2.625e-07	--	5.9	0.3025
rs7516560	1	196839430	t	c	0.1011	0.1373	0.0774	0.015	2.627e-07	++	5.8	0.3029
rs7517126	1	196840272	a	g	0.1011	0.1373	0.0774	0.015	2.627e-07	++	5.8	0.3028
rs7517587	1	196840765	a	g	0.1011	0.1373	0.0774	0.015	2.63e-07	++	5.9	0.3026
rs35445694	1	196838865	a	t	0.1011	0.1373	0.0774	0.015	2.643e-07	++	6.1	0.302
rs12127759	1	196648613	t	c	0.8616	0.8983	-0.0799	0.0155	2.669e-07	--	41	0.1928
rs57809726	1	196841377	a	g	0.1007	0.1373	0.0774	0.0151	2.802e-07	++	7.2	0.2993
rs56300393	1	196841394	a	g	0.8627	0.8993	-0.0774	0.0151	2.804e-07	--	7.2	0.2992
rs13375144	1	196841690	t	c	0.8627	0.8994	-0.0774	0.0151	2.813e-07	--	7.3	0.299
rs13375150	1	196841839	t	c	0.8627	0.8994	-0.0773	0.0151	2.819e-07	--	7.3	0.2989
rs13374399	1	196842006	a	g	0.8627	0.8994	-0.0773	0.0151	2.828e-07	--	7.4	0.2986
rs13375236	1	196842271	t	c	0.8627	0.8994	-0.0773	0.0151	2.837e-07	--	7.5	0.2985
rs2133138	1	196843171	a	g	0.8627	0.8994	-0.0773	0.0151	2.853e-07	--	7.6	0.2981
rs12759472	1	196719947	t	c	0.0791	0.1083	0.0875	0.0171	2.909e-07	++	37.7	0.205
rs16840419	1	196651745	a	g	0.1014	0.1371	0.0796	0.0155	2.923e-07	++	38.9	0.2008
rs7412359	1	196832925	a	g	0.8627	0.8992	-0.0772	0.0151	2.942e-07	--	9.5	0.2931
rs7533270	1	196882503	a	g	0.8595	0.8996	-0.0763	0.0149	2.98e-07	--	32.7	0.2229
rs33982697	1	196652622	a	g	0.1014	0.1372	0.0795	0.0155	3.008e-07	++	38.4	0.2025
rs141673826	1	196849630	a	c	0.8627	0.8998	-0.0771	0.0151	3.147e-07	--	9.1	0.2943
rs361224	3	12922313	t	c	0.7713	0.7895	0.0641	0.0126	3.393e-07	++	69.7	0.06941
rs2569991	3	12923197	a	c	0.7695	0.7875	0.064	0.0126	3.44e-07	++	67.1	0.08141
rs35811406	1	196832133	t	g	0.1003	0.1365	0.0771	0.0151	3.509e-07	++	6.7	0.3005
rs12726401	1	196660729	t	c	0.1014	0.1373	0.0789	0.0155	3.561e-07	++	35.2	0.2142
rs12740961	1	196660733	t	c	0.8627	0.8986	-0.0789	0.0155	3.561e-07	--	35.2	0.2142
rs71631872	1	196852019	t	g	0.8626	0.9001	-0.0767	0.0151	3.634e-07	--	9.2	0.2941
rs3766404	1	196651832	t	c	0.1052	0.1412	0.0783	0.0154	3.642e-07	++	13.9	0.2812
rs16840422	1	196652834	t	c	0.8587	0.8948	-0.0782	0.0154	3.724e-07	--	13.1	0.2835
rs7536280	1	196853166	a	g	0.8626	0.9002	-0.0766	0.0151	3.762e-07	--	9.4	0.2936
rs34924297	1	196865583	a	g	0.8625	0.9005	-0.0763	0.0151	4.178e-07	--	10.2	0.2913
rs144780624	5	82280065	t	g	0.0129	0.014	0.2558	0.0506	4.182e-07	++	0	0.8504
rs2596902	3	12955982	a	g	0.6545	0.69	0.0548	0.0108	4.209e-07	++	0	0.9173
rs34833349	1	196870299	a	g	0.0995	0.1376	0.0763	0.0151	4.209e-07	++	10.7	0.29
rs57050675	1	196859544	a	g	0.8626	0.9005	-0.0762	0.0151	4.247e-07	--	9.9	0.2921
rs35762507	1	196872588	a	g	0.8623	0.9005	-0.0762	0.0151	4.269e-07	--	9.8	0.2924
rs35881325	1	196876879	t	c	0.8623	0.9005	-0.0762	0.0151	4.375e-07	--	9.1	0.2943
rs7525447	1	196882436	t	c	0.0994	0.1378	0.0761	0.0151	4.509e-07	++	7.4	0.2987
rs71631868	1	196815711	t	c	0.125	0.1625	0.0775	0.0154	4.643e-07	++	0	0.5609
rs6662876	1	196884743	c	g	0.0993	0.1379	0.076	0.0151	4.696e-07	++	5.4	0.3039
rs1853882	1	196885344	c	g	0.0993	0.1379	0.076	0.0151	4.729e-07	++	5	0.3048
rs144643876	1	196661640	t	tttcc	0.8688	0.9006	-0.0785	0.0156	4.745e-07	--	26.3	0.2439
rs2255964	3	12956531	a	g	0.6551	0.6904	0.0546	0.0108	4.749e-07	++	0	0.9099
rs7548070	1	196892322	a	g	0.8621	0.9009	-0.076	0.0151	4.961e-07	--	3.3	0.3092
rs4086175	1	196894326	t	c	0.0991	0.138	0.076	0.0151	5.011e-07	++	1.7	0.3132
rs56291469	1	196895087	a	g	0.0991	0.1379	0.076	0.0151	5.046e-07	++	1.4	0.3139
rs12745690	1	196897973	c	g	0.8623	0.901	-0.076	0.0151	5.177e-07	--	2.9	0.3101
rs1815329	1	196903887	a	g	0.099	0.1368	0.0766	0.0153	5.489e-07	++	10.2	0.2913
rs7538501	1	196901753	t	c	0.8625	0.9004	-0.0762	0.0152	5.772e-07	--	4.2	0.307
rs182780270	1	196821920	t	c	0.087	0.1115	0.0909	0.0183	7.032e-07	++	20.3	0.2628
rs190577253	1	196821919	a	g	0.8885	0.913	-0.0909	0.0183	7.039e-07	--	20.3	0.2628
rs434460	3	12917207	a	g	0.443	0.4613	-0.0481	0.0097	7.651e-07	--	0	0.9199
rs6695321	1	196675861	a	g	0.3253	0.3658	-0.0511	0.0104	8.296e-07	--	52.5	0.1469
Single-cohort GWASs were carried out using EPACTS software. Genomic control correction was applied if lambda was greater than 1.
Effect size estimates and standard errors of single variants seen in both cohorts were subsequently combined in a fixed-effect meta-analysis using METAL software.
P-values for markers that passed the genome-wide significance threshold (≤ 5x10-8) are shown in red.
