# Supplementary material for: Increased circulating levels of Factor H-Related Protein 4 are strongly associated with age-related macular degeneration
Source: Nat Commun. 2020 Feb 7;11:778. doi: 10.1038/s41467-020-14499-3 (PMC7005798; doi:10.1038/s41467-020-14499-3)
Supplement: Supplementary file 11 — Supplementary Data 8 [file 41467_2020_14499_MOESM11_ESM.xlsx]

## Sheet: LD, FH, ALL AMDadj
Supplementary Data 8. Linkage disequilibrium measures (R2 and D’) for the variants showing the genome-wide association signals in the GWAS meta-analysis of FH levels using all samples.
R2 values
RS_number	rs2019727	rs2300429	rs33915960	rs35617250	rs12134598	rs6664877	rs6677460	rs6677604	rs6689009	rs35253683	rs2064456	rs731557	rs16840522	rs79654026	rs113632891	rs148235292	rs149369377	rs58175074	rs74696321	rs115094736	rs34185185	rs60642321	rs7542235	rs16840639	rs7519758
rs2019727	1
rs2300429	0.994	1
rs33915960	0.994	1	1
rs35617250	0.981	0.987	0.987	1
rs12134598	0.891	0.898	0.898	0.91	1
rs6664877	0.891	0.898	0.898	0.91	1	1
rs6677460	0.981	0.987	0.987	1	0.91	0.91	1
rs6677604 (proxy for CFHR1-3 deletion)	0.981	0.987	0.987	1	0.91	0.91	1	1
rs6689009	0.994	1	1	0.987	0.898	0.898	0.987	0.987	1
rs35253683	0.981	0.987	0.987	0.974	0.885	0.885	0.974	0.974	0.987	1
rs2064456	0.981	0.987	0.987	0.974	0.885	0.885	0.974	0.974	0.987	1	1
rs731557	0.981	0.987	0.987	0.974	0.885	0.885	0.974	0.974	0.987	1	1	1
rs16840522	0.981	0.987	0.987	0.974	0.885	0.885	0.974	0.974	0.987	1	1	1	1
rs79654026	0.897	0.904	0.904	0.903	0.812	0.812	0.903	0.903	0.904	0.917	0.917	0.917	0.917	1
rs113632891	0.917	0.923	0.923	0.923	0.834	0.834	0.923	0.923	0.923	0.936	0.936	0.936	0.936	0.942	1
rs148235292	0.93	0.936	0.936	0.936	0.849	0.849	0.936	0.936	0.936	0.949	0.949	0.949	0.949	0.88	0.899	1
rs149369377	0.937	0.943	0.943	0.943	0.856	0.856	0.943	0.943	0.943	0.955	0.955	0.955	0.955	0.887	0.905	0.994	1
rs58175074	0.943	0.949	0.949	0.949	0.862	0.862	0.949	0.949	0.949	0.962	0.962	0.962	0.962	0.892	0.911	0.987	0.994	1
rs74696321 (top FH levels signal)	0.86	0.867	0.867	0.866	0.952	0.952	0.866	0.866	0.867	0.879	0.879	0.879	0.879	0.807	0.829	0.893	0.899	0.905	1
rs115094736	0.937	0.943	0.943	0.943	0.856	0.856	0.943	0.943	0.943	0.955	0.955	0.955	0.955	0.887	0.905	0.994	1	0.994	0.899	1
rs34185185	0.866	0.873	0.873	0.872	0.782	0.782	0.872	0.872	0.873	0.885	0.885	0.885	0.885	0.827	0.836	0.936	0.93	0.924	0.826	0.93	1
rs60642321	0.937	0.943	0.943	0.943	0.856	0.856	0.943	0.943	0.943	0.955	0.955	0.955	0.955	0.887	0.905	0.994	1	0.994	0.899	1	0.93	1
rs7542235	0.943	0.949	0.949	0.949	0.862	0.862	0.949	0.949	0.949	0.962	0.962	0.962	0.962	0.892	0.911	0.987	0.994	1	0.905	0.994	0.924	0.994	1
rs16840639	0.937	0.943	0.943	0.943	0.856	0.856	0.943	0.943	0.943	0.955	0.955	0.955	0.955	0.887	0.905	0.994	1	0.994	0.899	1	0.93	1	0.994	1
rs7519758	0.937	0.943	0.943	0.943	0.856	0.856	0.943	0.943	0.943	0.955	0.955	0.955	0.955	0.887	0.905	0.994	1	0.994	0.899	1	0.93	1	0.994	1	1
D' values
RS_number	rs2019727	rs2300429	rs33915960	rs35617250	rs12134598	rs6664877	rs6677460	rs6677604	rs6689009	rs35253683	rs2064456	rs731557	rs16840522	rs79654026	rs113632891	rs148235292	rs149369377	rs58175074	rs74696321	rs115094736	rs34185185	rs60642321	rs7542235	rs16840639	rs7519758
rs2019727	1
rs2300429	1	1
rs33915960	1	1	1
rs35617250	0.993	1	1	1
rs12134598	0.993	1	1	1	1
rs6664877	0.993	1	1	1	1	1
rs6677460	0.993	1	1	1	1	1	1
rs6677604 (proxy for CFHR1-3 deletion)	0.993	1	1	1	1	1	1	1
rs6689009	1	1	1	1	1	1	1	1	1
rs35253683	0.993	0.994	0.994	0.993	0.993	0.993	0.993	0.993	0.994	1
rs2064456	0.993	0.994	0.994	0.993	0.993	0.993	0.993	0.993	0.994	1	1
rs731557	0.993	0.994	0.994	0.993	0.993	0.993	0.993	0.993	0.994	1	1	1
rs16840522	0.993	0.994	0.994	0.993	0.993	0.993	0.993	0.993	0.994	1	1	1	1
rs79654026	0.973	0.98	0.98	0.973	0.923	0.923	0.973	0.973	0.98	0.986	0.986	0.986	0.986	1
rs113632891	0.961	0.967	0.967	0.961	0.958	0.958	0.961	0.961	0.967	0.974	0.974	0.974	0.974	0.993	1
rs148235292	0.974	0.974	0.974	0.98	0.979	0.979	0.98	0.98	0.974	0.98	0.98	0.98	0.98	0.973	0.961	1
rs149369377	0.98	0.98	0.98	0.987	0.986	0.986	0.987	0.987	0.98	0.987	0.987	0.987	0.987	0.979	0.967	1	1
rs58175074	0.98	0.98	0.98	0.987	0.986	0.986	0.987	0.987	0.98	0.987	0.987	0.987	0.987	0.98	0.967	0.994	1	1
rs74696321 (top FH levels signal)	0.965	0.972	0.972	0.965	0.986	0.986	0.965	0.965	0.972	0.979	0.979	0.979	0.979	0.91	0.944	0.993	1	1	1
rs115094736	0.98	0.98	0.98	0.987	0.986	0.986	0.987	0.987	0.98	0.987	0.987	0.987	0.987	0.979	0.967	1	1	1	1	1
rs34185185	0.953	0.959	0.959	0.953	0.909	0.909	0.953	0.953	0.959	0.966	0.966	0.966	0.966	0.912	0.932	1	1	0.993	0.924	1	1
rs60642321	0.98	0.98	0.98	0.987	0.986	0.986	0.987	0.987	0.98	0.987	0.987	0.987	0.987	0.979	0.967	1	1	1	1	1	1	1
rs7542235	0.98	0.98	0.98	0.987	0.986	0.986	0.987	0.987	0.98	0.987	0.987	0.987	0.987	0.98	0.967	0.994	1	1	1	1	0.993	1	1
rs16840639	0.98	0.98	0.98	0.987	0.986	0.986	0.987	0.987	0.98	0.987	0.987	0.987	0.987	0.979	0.967	1	1	1	1	1	1	1	1	1
rs7519758	0.98	0.98	0.98	0.987	0.986	0.986	0.987	0.987	0.98	0.987	0.987	0.987	0.987	0.979	0.967	1	1	1	1	1	1	1	1	1	1
LD measures were calculated using LDlink (https://ldlink.nci.nih.gov/), based on the EUR population genotype data originated from Phase 3 (Version 5) of the 1000 Genomes Project.
