# Supplementary material for: Increased circulating levels of Factor H-Related Protein 4 are strongly associated with age-related macular degeneration
Source: Nat Commun. 2020 Feb 7;11:778. doi: 10.1038/s41467-020-14499-3 (PMC7005798; doi:10.1038/s41467-020-14499-3)
Supplement: Supplementary file 12 — Supplementary Data 9 [file 41467_2020_14499_MOESM12_ESM.xlsx]

## Sheet: CFH locus haplotypes
Supplementary Data 9. Association analyses of the common haplotypes (with overall frequency ≥ 1%) formed by the 7 AMD independently associated variants at the CFH locus considered in our study and rs6677604 (proxy for the previously reported AMD protective CFHR1-3 deletion (Hughes et al. 2006)) with AMD, FHR-4 and FH levels.
IAMDGC			Proxy for Y402H	Proxy for CFHR1-3 deletion
association
signal number	1.5	1.4	1.2		1.1	1.7	1.6	1.8
Major/Minor alleles	C/T	T/C	G/T	G/A	C/A	C/T	G/T	C/G	IAMDGC study (Fritsche et al. 2016)						Cambridge and EUGENDA meta-analysis
(Directiona)	(+)	(-)	(+)	(-)	(-)	(+)	(-)	(+)
Haplotype	rs187328863	rs148553336	rs570618	rs6677604	rs10922109	rs35292876	rs61818925	rs191281603	Haplotype		Haplotype		Association with		Haplotype		Haplotype		Association with		Association with		Association with
									countsb		frequency		AMD		countsc		frequency		AMD		FHR-4 levels		FH levels
									Controls	Cases	Controls	Cases	OR	P	Controls	Cases	Controls	Cases	OR	P	Beta	P	Beta		P
													(95% CI)						(95% CI)		(SE)		(SE)
H1	C	T	T	G	C	C	G	C	11285	15729	0.323	0.493	1		326	487	0.319	0.511	1		0		0
													(Reference)						(Reference)		(Reference)		(Reference)
H2	C	T	G	G	A	C	T	C	7545	3723	0.216	0.117	0.36	2.0 x 10-405	236	114	0.229	0.119	0.35	3.1 x 10-13	-0.49	1.7 x 10-44	-0.02	0.137
													(0.34-0.38)						(0.26‒0.46)		0.03		0.01
H3	C	T	G	A	A	C	G	C	6328	2694	0.181	0.084	0.3	3.1 x 10-424	184	72	0.18	0.074	0.28	4.5 x 10-14	-0.25	4.4 x 10-10	0.07	3.3 x 10-6
													(0.29-0.32)						(0.20 ‒ 0.39)		0.04		0.02
H4	C	T	G	G	C	C	T	C	4174	3869	0.12	0.121	0.68	1.4 x 10-49	128	122	0.125	0.127	0.7	0.02	0.03	0.437	-0.04	0.006
													(0.64-0.71)						(0.51 ‒ 0.94)		0.04		0.02
H5	C	T	G	G	C	C	G	C	2972	2387	0.085	0.075	0.59	6.8 x 10-64	83	69	0.081	0.073	0.6	0.008	0.13	0.007	-0.01	0.613
													(0.55-0.63)						(0.41 ‒ 0.87)		0.05		0.02
H6	T	T	T	G	C	C	G	C	847	1629	0.024	0.051	1.39	5.4 x 10-13	24	39	0.024	0.041	1.13	0.716	0.26	1.4 x 10-4	-0.07	0.012
													(1.27-1.53)						(0.59 ‒ 2.16)		0.07		0.03
H7	C	T	G	A	A	C	T	C	1088	674	0.031	0.021	0.44	2.0 x 10-55	23	17	0.023	0.017	0.49	0.058	-0.42	1.7 x 10-6	0.06	0.075
													(0.39-0.48)						(0.24 - 1.02)		0.09		0.04
H8	C	T	T	G	C	C	T	C	402	540	0.011	0.017	0.99	0.862	13	18	0.013	0.018	0.7	0.368	-0.36	0.002	0.03	0.414
									402	540			(0.86-1.13)						(0.32 ‒ 1.52)		0.11		0.04
H9	C	T	T	G	C	T	G	C	314	674	0.009	0.021	1.54	2.0 x 10-9	7	19	0.006	0.02	1.99	0.168	0.11	0.276	-0.02	0.66
									314	674			(1.34-1.78)						(0.75 ‒ 5.30)		0.1		0.04
Bonferroni correction for multiple testing of 9 haplotypes = 0.0056 (0.05/9); IAMDGC = International Age-related Macular Degeneration Genomics Consortium
aDirection of association with AMD for the minor allele, as estimated in the IAMDG study (Fritsche et al. 2016)
bH1-H9 account for 98.4% of the 67,952 chromosomes in the IAMDGC dataset
cH1-H9 account for 98.5% of 2,012 chromosomes in the Cambridge and EUGENDA cohorts
