# Supplementary material for: Increased circulating levels of Factor H-Related Protein 4 are strongly associated with age-related macular degeneration
Source: Nat Commun. 2020 Feb 7;11:778. doi: 10.1038/s41467-020-14499-3 (PMC7005798; doi:10.1038/s41467-020-14499-3)
Supplement: Supplementary file 13 — Supplementary Data 10 [file 41467_2020_14499_MOESM13_ESM.xlsx]

## Sheet: CFH locus diplotypes
Supplementary Data 10. Association analyses of the common diplotypes (haplotype pairs, with overall frequency ≥ 1%) formed by the 7 AMD independently associated variants at the CFH locus considered in our study and rs6677604 (proxy for the previously reported AMD protective CFHR1-3 deletion (Hughes et al. 2006)) with AMD, FHR-4 and FH levels.
																		IAMDGC study								Cambridge & EUGENDA meta-analsyis								Cambridge & EUGENDA meta-analsyis			Cambridge & EUGENDA meta-analsyis
																		Association with AMD								Association with AMD								Association with FHR-4 levels			Association with FH levels
Haplotype Pair																		Ctrl N	Case N	Ctrl Freq	Case Freq	OR	Pa	lowOR	upOR	Ctrl N	Case N	Ctrl Freq	Case Freq	OR	Pb	lowOR	upOR	AMD-adj Linear Beta	SE	Pb	AMD-adj Linear Beta	SE	Pb
H1:H1	C	T	T	G	C	C	G	C	:	C	T	T	G	C	C	G	C	1804	3923	0.116387	0.273723	1	Reference			58	119	0.124731	0.267416	1	Reference			0	Reference		0	Reference
H1:H2	C	T	T	G	C	C	G	C	:	C	T	G	G	A	C	T	C	2401	1706	0.154903	0.119034	0.325731	5.31225e-152	0.299573	0.354173	65	57	0.139785	0.12809	0.445069	0.00106344	0.2741	0.722682	-0.538407	0.0654894	2.01334e-16	-0.0208867	0.0254658	0.412111
H1:H4	C	T	T	G	C	C	G	C	:	C	T	G	G	C	C	T	C	1290	1827	0.0832258	0.127477	0.648326	8.41597e-21	0.592051	0.709949	32	70	0.0688172	0.157303	1.15101	0.607664	0.672839	1.96899	-0.072063	0.0686095	0.293564	-0.0453415	0.0265888	0.0881408
H1:H3	C	T	T	G	C	C	G	C	:	C	T	G	A	A	C	G	C	2056	1305	0.132645	0.091055	0.290839	1.04343e-161	0.265986	0.318014	63	30	0.135484	0.0674157	0.250478	8.7295e-07	0.14427	0.434873	-0.314841	0.0705231	8.0307e-06	0.0719816	0.0279293	0.00995818
H1:H5	C	T	T	G	C	C	G	C	:	C	T	G	G	C	C	G	C	916	1156	0.0590968	0.0806587	0.588011	8.34443e-24	0.530216	0.652105	28	33	0.0602151	0.0741573	0.594307	0.0978291	0.320964	1.10044	0.0517932	0.0824011	0.529644	-0.0330146	0.0316602	0.297052
H2:H3	C	T	G	G	A	C	T	C	:	C	T	G	A	A	C	G	C	1269	332	0.081871	0.0231649	0.119631	2.03724e-213	0.104683	0.136714	45	9	0.0967742	0.0202247	0.120056	1.59483e-07	0.0543403	0.265245	-0.833404	0.0848022	8.56192e-23	0.0319341	0.0343342	0.352321
H2:H4	C	T	G	G	A	C	T	C	:	C	T	G	G	C	C	T	C	923	478	0.0595484	0.0333519	0.238294	1.98564e-113	0.210463	0.269805	39	9	0.083871	0.0202247	0.116678	1.65539e-07	0.0521951	0.260822	-0.411409	0.0901143	4.98497e-06	-0.0641548	0.0356431	0.071873
H2:H5	C	T	G	G	A	C	T	C	:	C	T	G	G	C	C	G	C	642	292	0.0414194	0.020374	0.210163	7.56572e-93	0.180965	0.244073	22	10	0.0473118	0.0224719	0.253652	0.00305008	0.102355	0.628594	-0.216643	0.107268	0.043421	0.0179399	0.0412941	0.663967
H3:H4	C	T	G	A	A	C	G	C	:	C	T	G	G	C	C	T	C	727	341	0.0469032	0.0237929	0.214175	3.78867e-102	0.186056	0.246544	19	12	0.0408602	0.0269663	0.370913	0.0259924	0.154909	0.888111	-0.129115	0.0997633	0.195591	0.104389	0.0421066	0.0131692
H2:H2	C	T	G	G	A	C	T	C	:	C	T	G	G	A	C	T	C	791	245	0.0510323	0.0170946	0.141769	4.06574e-136	0.121511	0.165405	20	10	0.0430108	0.0224719	0.279294	0.00274242	0.121223	0.643485	-1.08849	0.103162	5.01454e-26	-0.114504	0.0425075	0.00706549
H1:H6	C	T	T	G	C	C	G	C	:	T	T	T	G	C	C	G	C	262	821	0.0169032	0.0572844	1.43328	2.62679e-06	1.23342	1.66552	6	22	0.0129032	0.0494382	2.05974	0.162146	0.74786	5.67289	0.219527	0.108535	0.0431109	-0.0858304	0.0437601	0.0498343
H3:H5	C	T	G	A	A	C	G	C	:	C	T	G	G	C	C	G	C	523	196	0.0337419	0.0136757	0.174175	1.84676e-86	0.146387	0.207239	12	8	0.0258065	0.0179775	0.342808	0.0291283	0.131029	0.896884	-0.0764795	0.130498	0.557835	0.0731849	0.0506583	0.148549
H4:H5	C	T	G	G	C	C	T	C	:	C	T	G	G	C	C	G	C	342	276	0.0220645	0.0192576	0.375381	5.01716e-30	0.317111	0.444359	10	8	0.0215054	0.0179775	0.377624	0.0561883	0.138982	1.02603	0.024728	0.143378	0.86307	-0.111333	0.0528058	0.0350016
H1:H8	C	T	T	G	C	C	G	C	:	C	T	T	G	C	C	T	C	119	249	0.00767742	0.0173737	0.974543	0.823146	0.777305	1.22183	5	11	0.0107527	0.0247191	0.933921	0.904549	0.305529	2.85475	-0.338188	0.15792	0.0322325	0.0139802	0.0556979	0.801814
H3:H3	C	T	G	A	A	C	G	C	:	C	T	G	A	A	C	G	C	571	105	0.0368387	0.00732626	0.0839397	6.40351e-112	0.0676324	0.104179	13	2	0.027957	0.00449438	0.115239	0.00980987	0.022356	0.594019	-0.478553	0.147365	0.00116461	0.106658	0.0577868	0.0649335
H4:H4	C	T	G	G	C	C	T	C	:	C	T	G	G	C	C	T	C	261	243	0.0168387	0.0169551	0.431648	4.05495e-19	0.359002	0.518995	8	7	0.0172043	0.0157303	0.602563	0.356031	0.205505	1.76678	-0.0119641	0.127532	0.925258	-0.170346	0.058224	0.00343676
H1:H7	C	T	T	G	C	C	G	C	:	C	T	G	A	A	C	T	C	332	312	0.0214194	0.0217695	0.423111	2.23419e-24	0.358587	0.499245	3	11	0.00645161	0.0247191	1.48124	0.562151	0.392367	5.59187	-0.541926	0.161058	0.000766033	-0.00376723	0.0596115	0.94961
H1:H9	C	T	T	G	C	C	G	C	:	C	T	T	G	C	T	G	C	87	337	0.0056129	0.0235138	1.80897	1.7549e-06	1.41864	2.30671	2	11	0.00430108	0.0247191	1.59765	0.596931	0.281394	9.07087	-0.0740903	0.156228	0.635325	-0.115141	0.0612042	0.0599377
H2:H6	C	T	G	G	A	C	T	C	:	T	T	T	G	C	C	G	C	184	188	0.011871	0.0131175	0.468028	1.94627e-12	0.378837	0.578218	8	3	0.0172043	0.00674157	0.108619	0.0395076	0.0131257	0.898856	-0.196779	0.150243	0.190286	-0.0897854	0.0675416	0.183737
H3:H6	C	T	G	A	A	C	G	C	:	T	T	T	G	C	C	G	C	Not seen at freq >= 1.0%								7	3	0.0150538	0.00674157	1.19987	0.876718	0.120038	11.9937	0.0149516	0.168605	0.929338	-0.0320216	0.0700034	0.647362
IAMDGC = International Age-related Macular Degeneration Genomics Consortium
aBonferroni correction for multiple testing of 19 common haplotype pairs = 0.0026 (0.05/19); the 19 haplotype pairs account for 87.8% of the 33,976 haplotype-pairs (i.e., individuals) in the IAMDGC dataset
bBonferroni correction for multiple testing of 20 common haplotype pairs = 0.0025 (0.05/20); the 20 haplotype pairs account for 90.5% of the 1,006 haplotype-pairs (i.e., individuals) in the Cambridge and EUGENDA cohorts
