# Supplementary material for: Increased circulating levels of Factor H-Related Protein 4 are strongly associated with age-related macular degeneration
Source: Nat Commun. 2020 Feb 7;11:778. doi: 10.1038/s41467-020-14499-3 (PMC7005798; doi:10.1038/s41467-020-14499-3)
Supplement: Supplementary file 14 — Supplementary Data 11 [file 41467_2020_14499_MOESM14_ESM.xlsx]

## Sheet: 2-SNP CFH locus haplotypes
Supplementary Data 11. Association analyses of the haplotypes formed by rs10922109 (1.1) and rs61818925 (1.6) with AMD, FHR-4 and FH levels.
IAMDGC association signal number	1.1	1.6	IAMDGC study			Cambridge and EUGENDA meta-analysis
Major/Minor alleles	C/A	G/T
(Directiona)	(-)	(-)
Haplotype	rs10922109	rs61818925	Haplotype frequency		Association with AMD	Haplotype frequency		Association with AMD	Association with FHR-4 levels	Association with FH levels
			Controls	Cases	OR	Controls	Cases	OR	Beta	Beta
					(95% CI)			(95% CI)	(SE)	(SE)
								P	P	P
H1*	C	G	0.444	0.638	1	0.436	0.64	1	1	1
					(Reference)			(Reference)	(Reference)	(Reference)
H2*	A	T	0.243	0.137	0.39	0.248	0.136	0.39	-0.52	-0.01
					(0.37 – 0.41)			(0.30 ‒ 0.50)	-0.03	-0.01
					2.5 x 10-393			5.2 x 10-13	2.4 x 10-58	0.385
H3*	C	T	0.129	0.139	0.75	0.135	0.147	0.77	-0.06	-0.03
					(0.72 – 0.79)			(0.58 ‒ 1.01)	-0.04	-0.01
					1.3 x 10-31			0.061	0.125	0.049
H4*	A	G	0.184	0.086	0.32	0.181	0.076	0.31	-0.3	0.08
					(0.31 – 0.34)			(0.23 ‒ 0.42)	-0.04	-0.02
					2.4 x 10-412			1.5 x 10-13	6.6 x 10-15	7.7 x 10-7
IAMDGC = International Age-related Macular Degeneration Genomics Consortium
aDirection of association with AMD for the minor allele, as estimated in the IAMDGC study (Fritsche et al. 2016).
