# Supplementary material for: Increased circulating levels of Factor H-Related Protein 4 are strongly associated with age-related macular degeneration
Source: Nat Commun. 2020 Feb 7;11:778. doi: 10.1038/s41467-020-14499-3 (PMC7005798; doi:10.1038/s41467-020-14499-3)
Supplement: Supplementary file 16 — Source Data [file 41467_2020_14499_MOESM16_ESM.xlsx]

## Sheet: Figure 1A
Cambridge			EUGENDA
Phenotype	FHR-4 levels (µg/ml)		Phenotype	FHR-4 levels (µg/ml)
AMD	0.504116		AMD	1.71
AMD	0.504116		AMD	1.74
AMD	0.504116		AMD	1.88
AMD	0.504116		AMD	1.89
AMD	0.504116		AMD	1.91
AMD	0.504116		AMD	2.36
AMD	0.504116		AMD	2.47
AMD	0.504116		AMD	2.54
AMD	0.504116		AMD	2.58
AMD	0.79		AMD	2.62
AMD	0.974626		AMD	2.7
AMD	1.08049		AMD	2.72
AMD	1.21313		AMD	2.78
AMD	1.41		AMD	3.11
AMD	1.45964		AMD	3.2
AMD	1.47233		AMD	3.25
AMD	1.71876		AMD	3.26
AMD	1.72		AMD	3.41
AMD	1.77		AMD	3.43
AMD	1.77658		AMD	3.47
AMD	1.91694		AMD	3.56
AMD	1.94		AMD	3.59
AMD	2.11		AMD	3.77
AMD	2.22		AMD	3.84
AMD	2.26		AMD	3.91
AMD	2.26303		AMD	4.03
AMD	2.32		AMD	4.08
AMD	2.34692		AMD	4.12
AMD	2.37		AMD	4.14
AMD	2.39482		AMD	4.21
AMD	2.44205		AMD	4.28
AMD	2.46053		AMD	4.29
AMD	2.53		AMD	4.36
AMD	2.56537		AMD	4.38
AMD	2.87		AMD	4.39
AMD	2.96		AMD	4.48
AMD	2.96861		AMD	4.53
AMD	3.05249		AMD	4.65
AMD	3.41		AMD	4.66
AMD	3.43		AMD	4.75
AMD	3.44		AMD	4.84
AMD	3.48		AMD	4.87
AMD	3.51791		AMD	4.89
AMD	3.55		AMD	4.91
AMD	3.59		AMD	4.92
AMD	3.6		AMD	4.93
AMD	3.63		AMD	5.04
AMD	3.64		AMD	5.05
AMD	3.68368		AMD	5.2
AMD	3.7		AMD	5.23
AMD	3.77498		AMD	5.39
AMD	3.78		AMD	5.45
AMD	3.79026		AMD	5.54
AMD	3.83		AMD	5.54
AMD	3.91889		AMD	5.6
AMD	3.92623		AMD	5.68
AMD	3.98122		AMD	5.71
AMD	3.98431		AMD	5.71
AMD	3.98431		AMD	5.85
AMD	3.99567		AMD	5.87
AMD	4.07		AMD	5.95
AMD	4.12213		AMD	5.99
AMD	4.17384		AMD	6.02
AMD	4.26		AMD	6.05
AMD	4.3		AMD	6.09
AMD	4.32		AMD	6.11
AMD	4.34		AMD	6.12
AMD	4.37		AMD	6.13
AMD	4.38		AMD	6.3
AMD	4.41327		AMD	6.31
AMD	4.43		AMD	6.35
AMD	4.44		AMD	6.38
AMD	4.46		AMD	6.41
AMD	4.53386		AMD	6.41
AMD	4.54		AMD	6.46
AMD	4.5436		AMD	6.48
AMD	4.5497		AMD	6.51
AMD	4.56206		AMD	6.56
AMD	4.58		AMD	6.61
AMD	4.59		AMD	6.69
AMD	4.62254		AMD	6.69
AMD	4.63		AMD	6.83
AMD	4.64		AMD	6.87
AMD	4.7189		AMD	6.88
AMD	4.73		AMD	6.9
AMD	4.85		AMD	6.94
AMD	4.87		AMD	6.96
AMD	4.98		AMD	7.01
AMD	5.01058		AMD	7.26
AMD	5.10905		AMD	7.28
AMD	5.16857		AMD	7.32
AMD	5.22		AMD	7.6
AMD	5.24		AMD	7.69
AMD	5.24		AMD	7.73
AMD	5.26		AMD	7.82
AMD	5.26		AMD	8.05
AMD	5.27683		AMD	8.05
AMD	5.30958		AMD	8.07
AMD	5.32		AMD	8.12
AMD	5.32272		AMD	8.13
AMD	5.36		AMD	8.14
AMD	5.42		AMD	8.18
AMD	5.44522		AMD	8.2
AMD	5.56		AMD	8.22
AMD	5.57506		AMD	8.3
AMD	5.59		AMD	8.37
AMD	5.63		AMD	8.39
AMD	5.64		AMD	8.47
AMD	5.68		AMD	8.49
AMD	5.68		AMD	8.5
AMD	5.6822		AMD	8.5
AMD	5.69691		AMD	8.74
AMD	5.72		AMD	8.83
AMD	5.73		AMD	8.96
AMD	5.74007		AMD	9.02
AMD	5.76824		AMD	9.29
AMD	5.8		AMD	9.38
AMD	5.82		AMD	9.38
AMD	5.84		AMD	9.47
AMD	5.87		AMD	9.55
AMD	5.89469		AMD	9.62
AMD	5.93		AMD	9.7
AMD	5.94215		AMD	9.82
AMD	5.96		AMD	10.08
AMD	5.98		AMD	10.33
AMD	5.98		AMD	10.45
AMD	5.99		AMD	10.48
AMD	6.02		AMD	10.52
AMD	6.15		AMD	10.6
AMD	6.17		AMD	10.76
AMD	6.2		AMD	10.76
AMD	6.23		AMD	10.9
AMD	6.27608		AMD	11.04
AMD	6.3688		AMD	11.04
AMD	6.45982		AMD	11.08
AMD	6.48786		AMD	11.26
AMD	6.51928		AMD	11.33
AMD	6.58		AMD	11.46
AMD	6.6		AMD	11.56
AMD	6.62		AMD	11.82
AMD	6.64		AMD	11.83
AMD	6.67		AMD	11.88
AMD	6.74		AMD	12
AMD	6.77		AMD	12.07
AMD	6.88		AMD	12.28
AMD	6.96		AMD	12.33
AMD	6.97		AMD	12.38
AMD	6.98		AMD	12.56
AMD	6.98		AMD	12.74
AMD	7.04		AMD	12.79
AMD	7.0969		AMD	12.95
AMD	7.1		AMD	12.97
AMD	7.11		AMD	13.19
AMD	7.12		AMD	13.27
AMD	7.15		AMD	13.33
AMD	7.21		AMD	13.5
AMD	7.28		AMD	13.63
AMD	7.37122		AMD	13.74
AMD	7.38625		AMD	13.87
AMD	7.54		AMD	13.94
AMD	7.56		AMD	14.32
AMD	7.57		AMD	14.43
AMD	7.67649		AMD	14.48
AMD	7.68364		AMD	14.54
AMD	7.71		AMD	14.64
AMD	7.79		AMD	14.66
AMD	7.8		AMD	14.68
AMD	7.84		AMD	14.98
AMD	7.87		AMD	15.04
AMD	7.91		AMD	15.26
AMD	7.915		AMD	15.33
AMD	7.93		AMD	15.53
AMD	8.02		AMD	16.05
AMD	8.12		AMD	16.75
AMD	8.12191		AMD	17.67
AMD	8.22		AMD	18.23
AMD	8.31		AMD	18.66
AMD	8.37		AMD	19.54
AMD	8.37		AMD	21.22
AMD	8.38		AMD	32.61
AMD	8.4		Control	1.5
AMD	8.45136		Control	1.78
AMD	8.46		Control	1.92
AMD	8.51		Control	1.98
AMD	8.56		Control	2
AMD	8.61828		Control	2
AMD	8.81496		Control	2.02
AMD	8.83		Control	2.11
AMD	8.86		Control	2.15
AMD	8.89		Control	2.17
AMD	8.91		Control	2.18
AMD	8.92		Control	2.21
AMD	9.04		Control	2.21
AMD	9.05		Control	2.23
AMD	9.15		Control	2.35
AMD	9.16		Control	2.47
AMD	9.2		Control	2.54
AMD	9.24829		Control	2.54
AMD	9.25		Control	2.55
AMD	9.2819		Control	2.59
AMD	9.29		Control	2.62
AMD	9.31		Control	2.64
AMD	9.38		Control	2.68
AMD	9.4		Control	2.74
AMD	9.41		Control	2.74
AMD	9.52		Control	2.77
AMD	9.55		Control	2.8
AMD	9.64		Control	2.8
AMD	9.65497		Control	2.85
AMD	9.78		Control	2.88
AMD	9.81		Control	2.88
AMD	9.82		Control	2.94
AMD	9.88		Control	2.98
AMD	9.98		Control	3
AMD	9.99944		Control	3
AMD	10.04		Control	3.06
AMD	10.05		Control	3.06
AMD	10.0874		Control	3.09
AMD	10.2628		Control	3.1
AMD	10.29		Control	3.12
AMD	10.41		Control	3.13
AMD	10.41		Control	3.13
AMD	10.55		Control	3.18
AMD	10.59		Control	3.2
AMD	10.61		Control	3.22
AMD	10.65		Control	3.26
AMD	10.68		Control	3.31
AMD	10.71		Control	3.32
AMD	10.73		Control	3.35
AMD	10.8519		Control	3.41
AMD	10.89		Control	3.49
AMD	10.9805		Control	3.55
AMD	11.01		Control	3.55
AMD	11.06		Control	3.57
AMD	11.23		Control	3.59
AMD	11.2404		Control	3.6
AMD	11.52		Control	3.61
AMD	11.57		Control	3.62
AMD	11.65		Control	3.64
AMD	11.81		Control	3.65
AMD	11.81		Control	3.65
AMD	11.9251		Control	3.68
AMD	11.93		Control	3.7
AMD	11.99		Control	3.78
AMD	12		Control	3.84
AMD	12.07		Control	3.91
AMD	12.1737		Control	3.91
AMD	12.234		Control	3.97
AMD	12.33		Control	3.98
AMD	12.33		Control	3.99
AMD	12.52		Control	4.02
AMD	12.58		Control	4.03
AMD	12.79		Control	4.04
AMD	12.92		Control	4.06
AMD	12.96		Control	4.08
AMD	13.04		Control	4.14
AMD	13.21		Control	4.14
AMD	13.2365		Control	4.15
AMD	13.4705		Control	4.15
AMD	13.73		Control	4.19
AMD	13.7388		Control	4.24
AMD	13.796		Control	4.29
AMD	13.98		Control	4.29
AMD	14.41		Control	4.31
AMD	14.4516		Control	4.33
AMD	15.2571		Control	4.33
AMD	16		Control	4.34
AMD	16.29		Control	4.34
AMD	16.4363		Control	4.41
AMD	16.45		Control	4.42
AMD	16.63		Control	4.48
AMD	16.88		Control	4.51
AMD	16.93		Control	4.51
AMD	16.99		Control	4.55
AMD	17.09		Control	4.58
AMD	17.18		Control	4.63
AMD	17.25		Control	4.63
AMD	17.6		Control	4.64
AMD	17.7778		Control	4.67
AMD	18.1		Control	4.69
AMD	18.57		Control	4.7
AMD	18.8625		Control	4.72
AMD	19.13		Control	4.78
AMD	19.1677		Control	4.79
AMD	19.17		Control	4.79
AMD	19.204		Control	4.82
AMD	19.5		Control	4.96
AMD	19.72		Control	4.98
AMD	19.78		Control	4.99
AMD	20.0404		Control	5
AMD	20.45		Control	5.03
AMD	20.5393		Control	5.04
AMD	20.97		Control	5.07
AMD	20.99		Control	5.08
AMD	21.03		Control	5.1
AMD	23.9014		Control	5.11
AMD	25.3534		Control	5.13
AMD	25.7447		Control	5.15
AMD	26.57		Control	5.16
AMD	27.79		Control	5.17
AMD	28.3924		Control	5.17
AMD	31.29		Control	5.18
AMD	31.6052		Control	5.19
AMD	36.0782		Control	5.19
Control	0.504116		Control	5.21
Control	0.504116		Control	5.29
Control	0.504116		Control	5.31
Control	0.504116		Control	5.31
Control	0.504116		Control	5.34
Control	0.504116		Control	5.35
Control	0.504116		Control	5.38
Control	0.508139		Control	5.39
Control	0.79507		Control	5.4
Control	0.804904		Control	5.41
Control	1.02		Control	5.43
Control	1.05793		Control	5.43
Control	1.15333		Control	5.44
Control	1.17238		Control	5.49
Control	1.18495		Control	5.53
Control	1.25486		Control	5.58
Control	1.4097		Control	5.66
Control	1.43738		Control	5.69
Control	1.49648		Control	5.7
Control	1.53497		Control	5.84
Control	1.55205		Control	5.88
Control	1.6939		Control	5.88
Control	1.6939		Control	5.96
Control	1.89846		Control	5.96
Control	2.22654		Control	5.96
Control	2.27		Control	5.99
Control	2.27		Control	6.01
Control	2.4527		Control	6.05
Control	2.5		Control	6.06
Control	2.52438		Control	6.06
Control	2.58		Control	6.07
Control	2.69423		Control	6.07
Control	2.72393		Control	6.09
Control	2.74222		Control	6.13
Control	2.75244		Control	6.14
Control	2.80459		Control	6.14
Control	2.91		Control	6.14
Control	3		Control	6.17
Control	3.15		Control	6.21
Control	3.2		Control	6.24
Control	3.25049		Control	6.27
Control	3.28		Control	6.41
Control	3.28005		Control	6.42
Control	3.3		Control	6.45
Control	3.35		Control	6.48
Control	3.37		Control	6.51
Control	3.41		Control	6.51
Control	3.41414		Control	6.61
Control	3.43365		Control	6.72
Control	3.46048		Control	6.72
Control	3.61		Control	6.74
Control	3.61937		Control	6.79
Control	3.67		Control	6.84
Control	3.73		Control	6.84
Control	3.74		Control	6.89
Control	3.77		Control	7.03
Control	3.90895		Control	7.06
Control	3.96595		Control	7.13
Control	4.02		Control	7.18
Control	4.05866		Control	7.2
Control	4.08		Control	7.22
Control	4.09		Control	7.22
Control	4.16		Control	7.23
Control	4.20819		Control	7.25
Control	4.3		Control	7.31
Control	4.3		Control	7.32
Control	4.38		Control	7.32
Control	4.4		Control	7.33
Control	4.48		Control	7.33
Control	4.58		Control	7.43
Control	4.59		Control	7.44
Control	4.6		Control	7.47
Control	4.62501		Control	7.49
Control	4.7		Control	7.53
Control	4.75		Control	7.63
Control	4.93		Control	7.67
Control	4.94		Control	7.67
Control	4.94		Control	7.72
Control	4.97851		Control	7.72
Control	5.04635		Control	7.75
Control	5.04976		Control	7.77
Control	5.06		Control	7.93
Control	5.11		Control	7.93
Control	5.12		Control	7.99
Control	5.14		Control	8
Control	5.18846		Control	8.05
Control	5.23		Control	8.05
Control	5.26579		Control	8.05
Control	5.38		Control	8.06
Control	5.41		Control	8.09
Control	5.54		Control	8.14
Control	5.56332		Control	8.22
Control	5.69		Control	8.23
Control	6		Control	8.24
Control	6.02		Control	8.26
Control	6.02476		Control	8.3
Control	6.03		Control	8.36
Control	6.17198		Control	8.36
Control	6.19		Control	8.46
Control	6.20988		Control	8.47
Control	6.22309		Control	8.48
Control	6.2247		Control	8.55
Control	6.24773		Control	8.6
Control	6.25		Control	8.65
Control	6.27		Control	8.7
Control	6.29		Control	8.71
Control	6.36		Control	8.75
Control	6.37		Control	8.77
Control	6.43		Control	8.77
Control	6.44		Control	8.8
Control	6.53		Control	8.81
Control	6.583		Control	8.92
Control	6.61		Control	8.94
Control	6.64		Control	8.99
Control	6.82		Control	9
Control	6.95		Control	9.02
Control	6.98		Control	9.07
Control	7.03		Control	9.12
Control	7.04		Control	9.13
Control	7.07714		Control	9.14
Control	7.14		Control	9.16
Control	7.18		Control	9.19
Control	7.22		Control	9.26
Control	7.33		Control	9.37
Control	7.35		Control	9.43
Control	7.37		Control	9.48
Control	7.41		Control	9.54
Control	7.43717		Control	9.55
Control	7.48		Control	9.56
Control	7.49		Control	9.57
Control	7.63173		Control	9.62
Control	7.65		Control	9.7
Control	7.72		Control	9.86
Control	7.74602		Control	9.9
Control	7.76		Control	9.98
Control	7.78		Control	10.04
Control	7.87455		Control	10.14
Control	8.02		Control	10.25
Control	8.1		Control	10.27
Control	8.13		Control	10.28
Control	8.16		Control	10.31
Control	8.17		Control	10.34
Control	8.21		Control	10.41
Control	8.25		Control	10.47
Control	8.25		Control	10.81
Control	8.27		Control	10.84
Control	8.36		Control	10.86
Control	8.49		Control	10.98
Control	8.6		Control	11.14
Control	8.62		Control	11.21
Control	8.77675		Control	11.3
Control	8.88906		Control	11.31
Control	9		Control	11.45
Control	9.03		Control	11.45
Control	9.05		Control	11.48
Control	9.28		Control	11.55
Control	9.29604		Control	11.93
Control	9.4		Control	11.98
Control	9.57		Control	12.1
Control	9.58		Control	12.18
Control	9.64		Control	12.27
Control	9.70478		Control	12.5
Control	9.81		Control	12.65
Control	9.82		Control	12.75
Control	9.83		Control	13.2
Control	9.99		Control	13.39
Control	10.32		Control	13.57
Control	10.4748		Control	13.71
Control	10.8042		Control	13.9
Control	10.84		Control	13.91
Control	11.28		Control	13.95
Control	11.34		Control	14.36
Control	11.44		Control	14.42
Control	11.66		Control	14.7
Control	11.66		Control	14.78
Control	11.76		Control	14.84
Control	11.79		Control	14.87
Control	11.8016		Control	15.6
Control	11.92		Control	15.77
Control	12		Control	16.11
Control	12.05		Control	17.3
Control	12.21		Control	19.51
Control	12.21		Control	21.35
Control	12.3031		Control	31.64
Control	12.34
Control	12.6
Control	13.16
Control	13.22
Control	13.29
Control	13.3413
Control	13.4349
Control	13.47
Control	13.7955
Control	14.06
Control	14.11
Control	14.2
Control	14.32
Control	14.3398
Control	14.4523
Control	14.772
Control	14.98
Control	15.1575
Control	15.69
Control	15.8247
Control	16.2957
Control	16.54
Control	16.61
Control	17.23
Control	17.6034
Control	18.8206
Control	19.57
Control	19.66
Control	21.33
Control	27.91

## Sheet: Figure 1B
Cambridge			EUGENDA
Phenotype	FH levels (µg/ml)		Phenotype	FH levels (µg/ml)
AMD	141.4		AMD	154.8
AMD	162.49		AMD	163.53
AMD	201.56		AMD	165.33
AMD	218.88		AMD	186.48
AMD	224.94		AMD	187.42
AMD	226.042		AMD	203.38
AMD	234.79		AMD	205.55
AMD	236.2		AMD	210.43
AMD	237.36		AMD	212.57
AMD	237.6		AMD	213.69
AMD	240.25		AMD	215.17
AMD	242		AMD	219.19
AMD	244.658		AMD	220.21
AMD	248.764		AMD	221.06
AMD	251.8		AMD	222.52
AMD	252.13		AMD	225.98
AMD	253.44		AMD	227.75
AMD	253.676		AMD	230.37
AMD	254.03		AMD	231.85
AMD	254.51		AMD	232.91
AMD	255.67		AMD	233.68
AMD	256.51		AMD	233.99
AMD	262.4		AMD	234.78
AMD	262.624		AMD	235.07
AMD	264.645		AMD	235.82
AMD	265.18		AMD	236.31
AMD	265.89		AMD	237.52
AMD	267.19		AMD	239.72
AMD	269.09		AMD	242.03
AMD	270.195		AMD	242.92
AMD	270.59		AMD	243.45
AMD	271		AMD	245.01
AMD	271.217		AMD	245.6
AMD	273.005		AMD	246.46
AMD	274.304		AMD	249.74
AMD	274.821		AMD	252.51
AMD	274.89		AMD	254.49
AMD	274.98		AMD	255.94
AMD	275.72		AMD	257.48
AMD	275.91		AMD	257.88
AMD	280.32		AMD	258.04
AMD	283.61		AMD	258.85
AMD	284.556		AMD	259.06
AMD	285.05		AMD	259.24
AMD	285.71		AMD	261.06
AMD	287.73		AMD	261.5
AMD	289.44		AMD	262.44
AMD	289.87		AMD	262.85
AMD	290.33		AMD	269.21
AMD	290.41		AMD	273.29
AMD	290.592		AMD	274.52
AMD	291.15		AMD	276.55
AMD	291.31		AMD	276.79
AMD	291.38		AMD	276.97
AMD	291.98		AMD	277.3
AMD	291.99		AMD	277.95
AMD	293.79		AMD	278.88
AMD	294.33		AMD	279.35
AMD	295.34		AMD	279.88
AMD	295.75		AMD	283.61
AMD	296.27		AMD	283.91
AMD	296.408		AMD	287.49
AMD	296.68		AMD	287.62
AMD	297.11		AMD	287.94
AMD	297.11		AMD	288.66
AMD	297.15		AMD	288.99
AMD	297.26		AMD	289.37
AMD	298.211		AMD	289.57
AMD	298.77		AMD	289.99
AMD	298.9		AMD	290.93
AMD	300.03		AMD	293.02
AMD	301.166		AMD	293.66
AMD	301.91		AMD	294.34
AMD	303.52		AMD	294.51
AMD	303.8		AMD	295.39
AMD	304.16		AMD	296.69
AMD	304.341		AMD	297.68
AMD	305.02		AMD	298.59
AMD	305.175		AMD	299.58
AMD	306.12		AMD	300.1
AMD	306.714		AMD	300.27
AMD	308.26		AMD	301.07
AMD	308.56		AMD	302.24
AMD	310.07		AMD	302.29
AMD	310.62		AMD	304.11
AMD	310.76		AMD	304.25
AMD	311.65		AMD	306.12
AMD	311.74		AMD	307.77
AMD	312.321		AMD	307.89
AMD	312.352		AMD	308.05
AMD	312.457		AMD	308.76
AMD	312.53		AMD	309.86
AMD	313.64		AMD	310.06
AMD	314.12		AMD	312.25
AMD	314.94		AMD	312.29
AMD	315.16		AMD	312.92
AMD	315.512		AMD	313.24
AMD	316.247		AMD	313.25
AMD	316.433		AMD	313.72
AMD	316.7		AMD	316.63
AMD	316.73		AMD	316.89
AMD	316.8		AMD	317.19
AMD	316.9		AMD	317.96
AMD	317.75		AMD	318.44
AMD	318.204		AMD	320.82
AMD	319.57		AMD	322.71
AMD	319.64		AMD	324.81
AMD	319.81		AMD	325.39
AMD	319.82		AMD	328.49
AMD	320.02		AMD	330.01
AMD	320.6		AMD	330.21
AMD	321.16		AMD	333.89
AMD	321.719		AMD	334.11
AMD	322.21		AMD	334.5
AMD	322.389		AMD	334.65
AMD	323.64		AMD	334.71
AMD	324.33		AMD	337.31
AMD	324.41		AMD	337.54
AMD	324.72		AMD	337.91
AMD	325.183		AMD	339.71
AMD	326.078		AMD	344.13
AMD	327.56		AMD	344.32
AMD	327.81		AMD	344.84
AMD	328.573		AMD	345.92
AMD	329.401		AMD	347.3
AMD	329.79		AMD	348.67
AMD	329.99		AMD	348.95
AMD	330.1		AMD	349.55
AMD	330.43		AMD	349.78
AMD	330.91		AMD	350.03
AMD	331.35		AMD	350.21
AMD	332.031		AMD	350.24
AMD	332.87		AMD	350.8
AMD	332.91		AMD	353.43
AMD	333.182		AMD	353.63
AMD	333.457		AMD	355.12
AMD	333.979		AMD	355.28
AMD	334.69		AMD	358.41
AMD	334.915		AMD	358.66
AMD	335.357		AMD	359.11
AMD	335.357		AMD	360.92
AMD	336.06		AMD	361.03
AMD	337.17		AMD	365.68
AMD	337.64		AMD	366.97
AMD	337.798		AMD	367.45
AMD	338.93		AMD	370.64
AMD	339.89		AMD	373.44
AMD	340.33		AMD	376.06
AMD	340.71		AMD	377.24
AMD	340.74		AMD	378.83
AMD	342.006		AMD	381.61
AMD	342.05		AMD	387.25
AMD	342.201		AMD	387.67
AMD	342.223		AMD	392.76
AMD	342.62		AMD	393.99
AMD	342.709		AMD	395.86
AMD	343.24		AMD	396.65
AMD	346.51		AMD	397.27
AMD	346.923		AMD	407.83
AMD	348.5		AMD	408.3
AMD	348.55		AMD	418.41
AMD	348.97		AMD	423.22
AMD	349.26		AMD	429
AMD	349.335		AMD	430.34
AMD	349.47		AMD	431.43
AMD	350.7		AMD	432.88
AMD	350.881		AMD	440.81
AMD	352.148		AMD	453.51
AMD	352.377		AMD	458.44
AMD	352.829		AMD	460.55
AMD	352.834		AMD	467.32
AMD	353.93		AMD	474.86
AMD	355.11		AMD	482.42
AMD	355.12		AMD	500.1
AMD	355.123		AMD	500.16
AMD	355.14		AMD	505.72
AMD	355.27		AMD	515.69
AMD	357.22		AMD	521.04
AMD	357.6		AMD	547.85
AMD	358.28		AMD	583.31
AMD	358.281		Control	115.54
AMD	360.364		Control	160.72
AMD	360.65		Control	170.27
AMD	361.22		Control	187.83
AMD	362.13		Control	190.13
AMD	363.085		Control	192.65
AMD	364.309		Control	195.67
AMD	364.89		Control	195.76
AMD	364.97		Control	204.79
AMD	365.34		Control	205.72
AMD	365.92		Control	207.15
AMD	366.641		Control	208.54
AMD	368.79		Control	209.2
AMD	369.2		Control	210.21
AMD	369.64		Control	212.29
AMD	370.14		Control	212.61
AMD	371.67		Control	215.59
AMD	376.989		Control	216.54
AMD	377.486		Control	218.07
AMD	377.546		Control	218.39
AMD	379.33		Control	218.84
AMD	379.77		Control	219.14
AMD	382.21		Control	221.14
AMD	382.603		Control	222.8
AMD	383.946		Control	223.27
AMD	384.053		Control	228.41
AMD	384.5		Control	229.83
AMD	384.5		Control	230.23
AMD	385.238		Control	230.69
AMD	385.39		Control	230.82
AMD	385.742		Control	232.91
AMD	386.492		Control	234.79
AMD	389.14		Control	236.58
AMD	389.39		Control	238.16
AMD	389.95		Control	238.26
AMD	392.115		Control	239.09
AMD	392.89		Control	239.32
AMD	394.25		Control	241.59
AMD	395.612		Control	243.35
AMD	395.823		Control	243.71
AMD	396.54		Control	243.86
AMD	397.646		Control	244.2
AMD	397.944		Control	244.75
AMD	399.14		Control	245.47
AMD	399.82		Control	246.01
AMD	400.23		Control	246.43
AMD	400.65		Control	246.57
AMD	403.63		Control	247.04
AMD	406.19		Control	247.22
AMD	407.707		Control	247.54
AMD	408.77		Control	249.78
AMD	409.46		Control	249.96
AMD	411.283		Control	251.02
AMD	411.51		Control	251.2
AMD	413.823		Control	253.09
AMD	414.587		Control	253.45
AMD	415.28		Control	253.46
AMD	416.1		Control	253.79
AMD	416.24		Control	253.94
AMD	417.026		Control	255.3
AMD	417.18		Control	255.99
AMD	417.943		Control	256.57
AMD	421.59		Control	257.32
AMD	423.208		Control	257.37
AMD	424.4		Control	258.01
AMD	424.84		Control	258.85
AMD	425.52		Control	259.26
AMD	426.839		Control	259.3
AMD	427.629		Control	259.3
AMD	428.05		Control	261.78
AMD	428.43		Control	262.25
AMD	428.48		Control	262.55
AMD	428.6		Control	262.7
AMD	428.95		Control	263.26
AMD	429.106		Control	263.53
AMD	429.3		Control	264.66
AMD	429.46		Control	266.05
AMD	433.747		Control	266.45
AMD	434.86		Control	267.04
AMD	435.214		Control	267.6
AMD	436.07		Control	268.52
AMD	438.768		Control	269.56
AMD	441.414		Control	269.63
AMD	441.53		Control	270.01
AMD	441.59		Control	270.41
AMD	447.302		Control	271.91
AMD	448.24		Control	272.27
AMD	448.637		Control	272.35
AMD	449.92		Control	272.59
AMD	450.325		Control	273.68
AMD	459.13		Control	274.33
AMD	460.34		Control	274.4
AMD	462.998		Control	274.64
AMD	463.01		Control	274.88
AMD	465.53		Control	275.17
AMD	468.23		Control	276.5
AMD	468.25		Control	276.6
AMD	470.5		Control	276.63
AMD	471.41		Control	276.72
AMD	472.362		Control	276.93
AMD	475.17		Control	277.03
AMD	477.55		Control	279.34
AMD	477.956		Control	279.43
AMD	479.036		Control	279.61
AMD	484.38		Control	280.51
AMD	485.01		Control	280.56
AMD	494.7		Control	281.18
AMD	496.81		Control	281.24
AMD	496.95		Control	281.56
AMD	503.32		Control	281.59
AMD	503.69		Control	281.68
AMD	505.928		Control	282.14
AMD	509.633		Control	282.28
AMD	515.144		Control	282.38
AMD	527.35		Control	282.45
AMD	527.51		Control	282.87
AMD	535.406		Control	283.43
AMD	541.01		Control	283.66
AMD	550.32		Control	284.06
AMD	561.472		Control	284.77
AMD	564.768		Control	286.45
AMD	583.603		Control	286.6
AMD	615.55		Control	288.38
AMD	718.84		Control	288.92
Control	207.84		Control	289.37
Control	209.61		Control	289.81
Control	213.09		Control	290.79
Control	216.17		Control	291.19
Control	223.2		Control	291.43
Control	227.07		Control	291.54
Control	228.98		Control	291.7
Control	235.64		Control	293.05
Control	239.23		Control	293.39
Control	241.96		Control	293.41
Control	242.76		Control	293.71
Control	244.39		Control	293.79
Control	246.94		Control	293.85
Control	247.1		Control	294.31
Control	248.604		Control	297.11
Control	250.72		Control	298.21
Control	254.62		Control	298.47
Control	257.068		Control	298.7
Control	261.07		Control	300.29
Control	261.337		Control	303.74
Control	263.66		Control	304.06
Control	263.93		Control	304.87
Control	265.185		Control	304.93
Control	266.88		Control	304.96
Control	267.684		Control	305.02
Control	268.47		Control	307.02
Control	270.01		Control	307.14
Control	271.48		Control	307.45
Control	275.006		Control	307.85
Control	282.303		Control	308.11
Control	283.22		Control	308.13
Control	283.427		Control	308.41
Control	284.63		Control	309.83
Control	284.66		Control	309.93
Control	285.046		Control	309.97
Control	289.41		Control	310.08
Control	291.419		Control	310.32
Control	292.94		Control	310.96
Control	293.26		Control	311.23
Control	293.76		Control	311.5
Control	293.78		Control	311.81
Control	294.58		Control	311.91
Control	294.67		Control	312.68
Control	297.25		Control	312.69
Control	297.378		Control	313.64
Control	297.58		Control	313.68
Control	298.63		Control	314.06
Control	299.03		Control	314.14
Control	301.557		Control	314.22
Control	302.49		Control	314.8
Control	302.6		Control	314.96
Control	304.6		Control	315.88
Control	306.176		Control	316.05
Control	306.41		Control	316.23
Control	306.51		Control	316.9
Control	307.92		Control	317.28
Control	309.606		Control	317.63
Control	309.653		Control	318.45
Control	310.138		Control	318.62
Control	310.468		Control	319.44
Control	311.586		Control	319.61
Control	311.65		Control	320.05
Control	311.67		Control	320.35
Control	312.23		Control	321.57
Control	312.49		Control	322.41
Control	313.25		Control	322.91
Control	313.3		Control	324.27
Control	313.38		Control	324.73
Control	315.59		Control	324.78
Control	315.82		Control	325.88
Control	317.37		Control	326.71
Control	318.09		Control	327.37
Control	318.46		Control	328.2
Control	318.53		Control	328.36
Control	319.16		Control	328.38
Control	320.161		Control	328.4
Control	320.543		Control	328.97
Control	321.2		Control	329.28
Control	321.64		Control	330.14
Control	322.175		Control	331.77
Control	322.32		Control	331.79
Control	326.19		Control	332.03
Control	326.55		Control	333.57
Control	326.77		Control	334.44
Control	327.87		Control	334.83
Control	328.903		Control	334.98
Control	329.349		Control	336.44
Control	329.811		Control	338.27
Control	331.37		Control	338.31
Control	331.53		Control	338.76
Control	331.84		Control	339.04
Control	332.07		Control	339.69
Control	332.88		Control	339.92
Control	332.929		Control	340.8
Control	333.992		Control	341.12
Control	334.4		Control	342.32
Control	335.3		Control	342.32
Control	335.68		Control	343.65
Control	336.75		Control	344.01
Control	337.405		Control	345.42
Control	337.87		Control	345.86
Control	337.95		Control	347.16
Control	338.77		Control	347.45
Control	340.182		Control	348.13
Control	340.4		Control	348.5
Control	341.627		Control	348.78
Control	344.128		Control	348.85
Control	344.49		Control	349.15
Control	345.99		Control	350.42
Control	346.18		Control	351.25
Control	346.277		Control	351.55
Control	348.77		Control	353.3
Control	349.16		Control	353.39
Control	351.46		Control	354.19
Control	352.504		Control	354.81
Control	352.651		Control	355
Control	353		Control	355.58
Control	353.06		Control	356.16
Control	353.42		Control	357.1
Control	353.476		Control	357.23
Control	353.48		Control	358.8
Control	353.98		Control	359.01
Control	355.59		Control	359.81
Control	356.28		Control	362.53
Control	357.66		Control	363.89
Control	360.37		Control	363.92
Control	361.34		Control	364.16
Control	361.99		Control	365.48
Control	363.87		Control	365.82
Control	363.91		Control	367.9
Control	367.357		Control	368.94
Control	367.54		Control	369.01
Control	367.82		Control	371.19
Control	368.086		Control	375.37
Control	369.17		Control	377.01
Control	370.234		Control	377.03
Control	371.06		Control	378.9
Control	371.134		Control	378.91
Control	371.38		Control	380.26
Control	373.645		Control	380.39
Control	373.844		Control	382.26
Control	375.2		Control	382.63
Control	376.323		Control	382.95
Control	378.23		Control	385.27
Control	379.726		Control	385.28
Control	380.48		Control	387.89
Control	380.82		Control	389.44
Control	389.14		Control	389.66
Control	389.76		Control	392.32
Control	389.81		Control	393.86
Control	389.813		Control	395.32
Control	394.23		Control	398.77
Control	395.36		Control	398.79
Control	396.698		Control	402.67
Control	396.77		Control	403.23
Control	396.91		Control	403.82
Control	398.039		Control	405.63
Control	398.18		Control	407.78
Control	400.57		Control	414.07
Control	401.56		Control	414.11
Control	402.204		Control	416.2
Control	405.64		Control	418.9
Control	406.74		Control	419.63
Control	407.948		Control	421.4
Control	410.23		Control	421.5
Control	410.349		Control	426.59
Control	410.414		Control	432.58
Control	411.834		Control	433.09
Control	413.219		Control	438.06
Control	413.269		Control	440.27
Control	416.17		Control	442.72
Control	418.11		Control	448.15
Control	418.33		Control	448.55
Control	420.977		Control	452.28
Control	424.13		Control	452.5
Control	424.22		Control	471.14
Control	424.82		Control	475.95
Control	425.28		Control	475.99
Control	425.62		Control	485
Control	427.32		Control	489.21
Control	430.828		Control	489.57
Control	433.14		Control	501.94
Control	433.21		Control	514.98
Control	439.667		Control	613.77
Control	440.368
Control	444.03
Control	447.425
Control	448.29
Control	452.783
Control	462.158
Control	462.22
Control	463.06
Control	464.85
Control	465.55
Control	466.128
Control	467.54
Control	475.076
Control	476.34
Control	480.057
Control	481.214
Control	482.558
Control	496.73
Control	510.129
Control	514.25
Control	517.789
Control	526.05
Control	529.38
Control	541.419
Control	555.14
Control	570.86
Control	577.663
Control	580.592
Control	593.573
Control	716.17

## Sheet: Figure 2F
cfh-kinetics-071112 Fc=2-1 - 37_X	cfh-kinetics-071112 Fc=2-1 - 37_Y		cfh-kinetics-071112 Fc=2-1 - 39_Y		cfh-kinetics-071112 Fc=2-1 - 40_Y		cfh-kinetics-071112 Fc=2-1 - 42_Y		cfh-kinetics-071112 Fc=2-1 - 43_Y		cfh-kinetics-071112 Fc=2-1 - 45_Y		cfh-kinetics-071112 Fc=2-1 - 46_Y		cfh-kinetics-071112 Fc=2-1 - 48_Y		cfh-kinetics-071112 Fc=2-1 - 49_Y		cfh-kinetics-071112 Fc=2-1 - 51_Y		cfh-kinetics-071112 Fc=2-1 - 53_Y		Fit on cfh-kinetics-071112 Fc=2-_Y		Fit on cfh-kinetics-071112 Fc=2-_Y		Fit on cfh-kinetics-071112 Fc=2-_Y		Fit on cfh-kinetics-071112 Fc=2-_Y		Fit on cfh-kinetics-071112 Fc=2-_Y		Fit on cfh-kinetics-071112 Fc=2-_Y		Fit on cfh-kinetics-071112 Fc=2-_Y		Fit on cfh-kinetics-071112 Fc=2-_Y		Fit on cfh-kinetics-071112 Fc=2-_Y		Fit on cfh-kinetics-071112 Fc=2-_Y		Fit on cfh-kinetics-071112 Fc=2-_Y
15	-0.374099		-0.0741997		-0.284424		-0.144437		0.221661		0.266771		0.00563407		0.107365		-0.159875		0.152569		0		0		0		0		0		0		0		0		0		0		0		0
25	-0.591384		-0.217266		-0.452881		-0.119535		-0.0761907		-0.0584247		-0.34251		-0.140681		-0.308312		-0.271259		0		0		0		0		0		0		0		0		0		0		0		0
35	-0.223708		0.0786324		-0.0524902		0.0230432		0.238751		0.0221417		-0.100811		-0.0269119		-0.00948393		-0.161396		0		0		0		0		0		0		0		0		0		0		0		0
45	-0.353591		-0.0131645		-0.31958		-0.198637		-0.00538993		-0.130202		-0.431378		-0.110896		-0.242882		-0.269306		0		0		0		0		0		0		0		0		0		0		0		0
55	-0.165603		0.145527		-0.172119		-0.116117		0.0546687		0.0377667		-0.00999093		-0.00200951		-0.052941		-0.233661		0		0		0		0		0		0		0		0		0		0		0		0
65	-0.443923		-0.111797		-0.393311		-0.241117		-0.0918157		-0.0969989		-0.228253		-0.198299		-0.250207		-0.331806		0		0		0		0		0		0		0		0		0		0		0		0
75	-0.566482		-0.19334		-0.405029		-0.317777		-0.303241		-0.345534		-0.384991		-0.231013		-0.40841		-0.476825		0		0		0		0		0		0		0		0		0		0		0		0
85	-0.172439		-0.0619926		-0.0783691		0.00253534		-0.0439641		-0.0716083		-0.00852609		0.0678147		-0.149132		-0.102802		0		0		0		0		0		0		0		0		0		0		0		0
95	-0.0782003		0.0132027		-0.0300293		0.00253534		0.0497859		0.291673		-0.0700495		-0.138728		-0.180871		-0.173603		0		0		0		0		0		0		0		0		0		0		0		0
105	0.172776		0.370136		0.156982		0.156344		0.359844		0.28972		0.159443		0.159612		0.0749887		0.120831		0		0		0		0		0		0		0		0		0		0		0		0
115	0.0946512		0.101582		0.153564		0.059176		0.226544		0.265306		-0.00901437		0.0385178		-0.244347		-0.116962		0		0		0		0		0		0		0		0		0		0		0		0
125	0.0233622		0.41457		0.374268		0.155367		0.256817		0.367357		-0.114483		0.35053		-0.0231558		0.0309871		0		0		0		0		0		0		0		0		0		0		0		0
135	-0.022048		0.0366402		0.142334		0.0865197		0.0160944		0.066087		-0.124249		0.117131		-0.0705191		0.0407527		0		0		0		0		0		0		0		0		0		0		0		0
145	0.0551004		-0.00242233		0.0812988		0.139254		0.000469446		0.110521		-0.0348933		0.0307053		0.000281692		0.00999099		0		0		0		0		0		0		0		0		0		0		0		0
155	0.251878		-0.00193405		0.104736		0.0665002		-0.0478704		0.0128644		-0.0519831		0.0082444		-0.0622183		0.0539363		0		0		0		0		0		0		0		0		0		0		0		0
165	-0.0230246		-0.158184		-0.216553		-0.134672		-0.163593		-0.0213153		-0.0290339		-0.101131		0.0354379		0.103741		0		0		0		0		0		0		0		0		0		0		0		0
175	-0.182693		-0.0571098		-0.302979		-0.27725		-0.140644		-0.316725		-0.258526		-0.148006		0.20829		-0.0866887		0		0		0		0		0		0		0		0		0		0		0		0
185	0.00871372		-0.000957489		-0.102295		-0.32266		-0.0883977		-0.21028		-0.0881159		-0.0654861		0.29325		0.206768		0		0		0		0		0		0		0		0		0		0		0		0
195	0.0511942		-0.158672		-0.0666504		-0.306547		-0.105976		-0.163893		-0.0602839		-0.125056		0.078895		0.246319		0		0		0		0		0		0		0		0		0		0		0		0
205	0.00724888		-0.11668		0.143799		-0.0384803		0.00584054		-0.0369403		0.231708		0.0780686		0.280555		0.27171		0		0		0		0		0		0		0		0		0		0		0		0
215	-0.167556		-0.256329		-0.0246582		-0.0218787		-0.026386		-0.112136		0.15749		-0.0308181		0.153114		0.0070613		0		0		0		0		0		0		0		0		0		0		0		0
225	-0.0830832		-0.327129		-0.029541		-0.0121131		-0.242206		-0.206862		-0.0368464		-0.091365		0.181922		-0.105243		0		0		0		0		0		0		0		0		0		0		0		0
235	0.321214		-0.0214653		0.2229		0.0933557		-0.0747259		0.0988019		0.333759		-0.121638		0.181922		0.13255		0		0		0		0		0		0		0		0		0		0		0		0
245	0.0922098		-0.227032		0.158936		-0.111234		-0.396503		-0.128249		0.201435		-0.108943		0.0383676		-0.00270432		0		0		0		0		0		0		0		0		0		0		0		0
255	0.00724888		-0.0698051		0.142822		0.012301		-0.274433		-0.26985		0.0910833		-0.0474197		-0.106652		0.125714		0		0		0		0		0		0		0		0		0		0		0		0
265	1.69231		0.867207		0.882568		1.21982		1.18357		0.798997		1.09352		1.15473		0.948036		0.992901		0		0		0		0		0		0		0		0		0		0		0		0
275	-0.0606222		-0.0370903		-0.243408		0.135348		-0.0883977		-0.117995		-0.0773737		-0.127498		-0.233117		-0.0705754		0		0		0		0		0		0		0		0		0		0		0		0
285	-0.234939		-0.212383		-0.127197		-0.053617		-0.298847		-0.132643		-0.149639		-0.330135		-0.441125		-0.211689		0		0		0		0		0		0		0		0		0		0		0		0
295	-0.250564		-0.230938		-0.280029		-0.287992		-0.392109		-0.334304		-0.162335		-0.383845		-0.909875		-0.204364		0		0		0		0		0		0		0		0		0		0		0		0
305	45.1069		47.6167		27.5828		26.1939		14.7397		15.78		7.43337		8.63569		4.53397		4.2053		0		0		0		0		0		0		0		0		0		0		0		0
315	64.0453		64.2368		34.6663		34.6134		19.0688		19.696		9.86989		9.68305		6.20927		6.77708		0		0		0		0		0		0		0		0		0		0		0		0
325	70.3061		70.8848		38.3079		37.9879		21.1118		21.426		10.6531		10.8642		6.88114		6.96653		0		0		0		0		0		0		0		0		0		0		0		0
335	74.7221		75.9619		40.6487		40.2833		22.3872		22.5739		11.2581		11.3403		7.2039		7.30247		0		0		0		0		0		0		0		0		0		0		0		0
345	78.5683		80.6123		43.198		42.5665		23.519		23.7223		11.9636		11.9521		7.7869		7.94651		0		0		0		0		0		0		0		0		0		0		0		0
355	82.2826		84.8618		44.7727		44.4059		24.4516		24.7521		12.3899		12.2172		8.00028		8.22532		0		0		0		0		0		0		0		0		0		0		0		0
365	85.7509		87.9619		45.8137		45.9518		25.2378		25.6325		12.8508		12.8061		8.0286		8.42894		0		0		0		0		0		0		0		0		0		0		0		0
375	89.3588		90.9277		46.9709		47.421		25.8554		26.5207		13.3396		12.8466		7.94559		8.7639		0		0		0		0		0		0		0		0		0		0		0		0
385	92.3539		93.9111		48.323		48.878		26.4941		27.1608		13.6067		13.4228		8.34013		8.78001		0		0		0		0		0		0		0		0		0		0		0		0
395	95.394		96.1211		49.5964		50.0313		26.6738		27.5475		13.7527		13.5698		8.41434		9.0598		0		0		0		0		0		0		0		0		0		0		0		0
405	98.4159		98.7022		51.427		51.5323		27.5068		28.3288		14.136		13.9121		8.78153		9.24046		0		0		0		0		0		0		0		0		0		0		0		0
415	103.036		101.719		52.6267		52.7813		27.9624		28.6725		14.3123		13.9628		8.83475		9.38939		0		0		0		0		0		0		0		0		0		0		0		0
425	104.745		104.389		53.9934		54.2086		28.6992		29.3298		14.5755		14.3691		9.15751		9.75364		0		0		0		0		0		0		0		0		0		0		0		0
435	106.75		107.068		54.7766		55.0919		29.4463		29.922		14.8611		14.624		9.19559		10.1203		0		0		0		0		0		0		0		0		0		0		0		0
445	106.633		107.212		53.2473		54.3419		28.561		29.2897		13.8206		13.6992		8.65018		9.10179		0		0		0		0		0		0		0		0		0		0		0		0
455	68.4345		64.9776		31.9749		31.7374		16.7021		16.0295		8.95485		7.27045		5.06718		5.90892		0		0		0		0		0		0		0		0		0		0		0		0
465	53.9291		53.2368		24.5222		24.2389		11.8901		11.8844		5.7156		5.01703		2.96268		3.24681		0		0		0		0		0		0		0		0		0		0		0		0
475	50.1694		49.4439		22.3591		22.2408		10.7661		10.9216		5.18093		4.46039		2.4744		2.78587		0		0		0		0		0		0		0		0		0		0		0		0
485	47.7817		47.1597		21.1335		20.88		10.1045		10.3542		4.82106		4.23432		2.16093		2.49241		0		0		0		0		0		0		0		0		0		0		0		0
495	45.8036		45.4038		20.1619		20.3443		9.69481		9.92644		4.61501		3.75483		1.9246		2.59105		0		0		0		0		0		0		0		0		0		0		0		0
505	44.7138		44.3184		19.7366		19.6725		9.48191		9.8449		4.65505		3.82953		1.97489		2.47044		0		0		0		0		0		0		0		0		0		0		0		0
515	43.2529		42.9575		19.0452		19.1266		9.29734		9.37663		4.48903		3.52582		1.82255		2.46116		0		0		0		0		0		0		0		0		0		0		0		0
525	42.1923		41.9072		18.4348		18.6949		9.02098		9.21013		4.31911		3.50531		1.81034		2.24339		0		0		0		0		0		0		0		0		0		0		0		0
535	41.2685		40.9531		17.9714		18.2677		8.84129		8.82732		4.28298		3.26557		1.80839		2.09642		0		0		0		0		0		0		0		0		0		0		0		0
545	40.6728		40.4097		17.7542		17.6676		8.68211		8.63884		4.17702		3.25629		1.83524		2.07347		0		0		0		0		0		0		0		0		0		0		0		0
555	39.8803		39.5659		17.4084		17.4561		8.42283		8.4987		3.98806		3.26606		1.77421		2.072		0		0		0		0		0		0		0		0		0		0		0		0
565	39.1987		39.0532		17.1404		17.003		8.15965		8.31267		3.80056		3.21723		1.83182		1.86058		0		0		0		0		0		0		0		0		0		0		0		0
575	38.3154		38.2554		16.5437		16.5621		7.61863		7.94939		3.46901		3.1059		1.55936		1.70091		0		0		0		0		0		0		0		0		0		0		0		0
585	37.8788		37.5913		16.1716		16.0538		7.29637		7.91667		2.93239		2.96235		1.31522		1.44603		0		0		0		0		0		0		0		0		0		0		0		0
595	37.1952		37.02		15.8503		15.8165		7.34568		7.76677		2.88112		2.8852		1.26493		1.1931		0		0		0		0		0		0		0		0		0		0		0		0
605	36.5146		36.2363		15.4524		15.4596		6.99412		7.68572		2.69265		2.46821		0.974403		1.2014		0		0		0		0		0		0		0		0		0		0		0		0
615	36.4174		36.0562		15.6477		15.3624		7.17381		7.8698		3.1238		2.73627		1.17216		1.33079		0		0		0		0		0		0		0		0		0		0		0		0
625	35.8964		35.6782		15.6702		15.3663		7.1782		7.8571		3.23073		2.91352		1.15995		1.47239		0		0		0		0		0		0		0		0		0		0		0		0
635	35.6777		35.3775		15.7942		15.4083		7.25877		7.77263		3.40847		2.97846		1.47245		1.63401		0		0		0		0		0		0		0		0		0		0		0		0
645	35.0634		35.0752		15.6345		15.1114		7.11033		7.7448		3.13601		2.73481		1.24393		1.67796		0		0		0		0		0		0		0		0		0		0		0		0
655	34.7655		34.7466		15.3074		14.8902		7.00193		7.5197		3.27565		2.92865		1.22343		1.61204		0		0		0		0		0		0		0		0		0		0		0		0
665	34.3188		34.2461		14.9314		14.6978		6.78465		7.40007		3.3113		2.66889		1.14042		1.17405		0		0		0		0		0		0		0		0		0		0		0		0
675	34.2558		34.0899		14.9441		14.5938		6.95115		7.37029		3.37185		2.685		1.41532		1.32542		0		0		0		0		0		0		0		0		0		0		0		0
685	33.9198		33.8086		14.7263		14.4395		6.77928		7.09294		3.24147		2.5561		1.23319		1.25804		0		0		0		0		0		0		0		0		0		0		0		0
695	33.5571		33.336		14.5457		14.4288		6.81297		6.96843		3.1614		2.65619		1.23856		1.34544		0		0		0		0		0		0		0		0		0		0		0		0
705	32.9296		32.875		14.2512		14.1046		6.68162		6.67644		3.00759		2.3725		0.991493		1.14232		0		0		0		0		0		0		0		0		0		0		0		0
715	32.7758		32.6123		14.2834		13.9107		6.88523		6.63591		3.20046		2.51362		1.11259		1.29515		0		0		0		0		0		0		0		0		0		0		0		0
725	32.623		32.5327		14.3445		13.8214		6.77977		6.78044		3.2444		2.44819		1.09306		1.33812		0		0		0		0		0		0		0		0		0		0		0		0
735	32.6166		32.5122		14.3401		13.7594		6.68406		6.62761		3.16433		2.60785		1.23807		1.4846		0		0		0		0		0		0		0		0		0		0		0		0
745	32.123		32.1538		13.9573		13.6837		6.45311		6.7199		2.90944		2.24799		1.1619		1.36399		0		0		0		0		0		0		0		0		0		0		0		0
755	32.1855		32.0215		13.9998		13.6231		6.4199		6.63152		3.08181		2.46137		1.2952		1.32151		0		0		0		0		0		0		0		0		0		0		0		0
765	31.8608		31.8848		13.8464		13.4469		6.14402		6.51824		2.74685		2.42231		1.23661		1.2678		0		0		0		0		0		0		0		0		0		0		0		0
775	31.5175		31.731		13.9246		13.4063		6.16746		6.42302		2.79714		2.55658		1.37821		1.26585		0		0		0		0		0		0		0		0		0		0		0		0
785	31.1366		31.3198		13.5398		13.0743		5.93553		6.30534		3.04372		2.25629		1.15458		1.19261		0		0		0		0		0		0		0		0		0		0		0		0
795	30.9272		31.3325		13.5623		13.2076		6.17869		6.32585		2.90651		2.37104		1.27225		1.22386		0		0		0		0		0		0		0		0		0		0		0		0
805	31.2909		31.1543		13.5989		13.255		6.13768		6.38005		1.42604		1.99653		1.30057		1.60667		0		0		0		0		0		0		0		0		0		0		0		0
815	32.6078		31.9785		13.8181		14.2618		6.71531		6.65886		4.96852		2.96186		1.71854		1.6472		0		0		0		0		0		0		0		0		0		0		0		0
825	30.9179		30.9151		13.2834		13.0855		6.1074		6.26872		3.11208		1.92328		1.09891		1.61497		0		0		0		0		0		0		0		0		0		0		0		0
835	30.5517		30.3452		12.9685		12.756		5.80662		6.04997		2.8738		1.6601		1.03983		1.52317		0		0		0		0		0		0		0		0		0		0		0		0
845	30.1962		30.0235		12.9319		12.5074		5.75291		5.64031		2.78981		1.61274		0.828895		1.39769		0		0		0		0		0		0		0		0		0		0		0		0
855	29.998		29.7466		12.9705		12.5704		5.61522		5.55241		2.7947		1.55463		0.89579		1.23851		0		0		0		0		0		0		0		0		0		0		0		0
865	29.9838		29.667		13.0212		12.4063		5.49314		5.45671		2.62526		1.65717		0.792762		1.07737		0		0		0		0		0		0		0		0		0		0		0		0
875	29.7612		29.4903		13.1365		12.3976		5.55564		5.62663		2.53835		1.84565		0.883582		1.15403		0		0		0		0		0		0		0		0		0		0		0		0
885	29.4648		29.2085		12.7957		12.586		5.39402		5.4113		2.44167		1.57807		0.858192		1.09495		0		0		0		0		0		0		0		0		0		0		0		0
895	29.414		29.2774		12.7581		12.2271		5.46238		5.57488		2.60036		1.62348		0.878211		1.09349		0		0		0		0		0		0		0		0		0		0		0		0
905	29.4457		29.2354		12.4929		12.234		5.42674		5.74773		2.57692		1.53705		0.905555		1.09544		0		0		0		0		0		0		0		0		0		0		0		0
915	29.3837		29.3125		12.5881		12.3331		5.60203		5.76482		2.77419		1.67035		0.958778		1.35423		0		0		0		0		0		0		0		0		0		0		0		0
925	29.4355		29.2549		12.7854		12.5836		5.70408		5.83318		2.81325		1.96918		1.04227		1.45433		0		0		0		0		0		0		0		0		0		0		0		0
935	28.9155		28.8657		12.5149		12.274		5.57322		5.73796		2.80007		1.99115		0.930946		1.09886		0		0		0		0		0		0		0		0		0		0		0		0
945	28.8256		28.7461		12.3054		12.2809		5.48631		5.66716		2.75905		1.70014		0.903602		1.22532		0		0		0		0		0		0		0		0		0		0		0		0
955	28.8686		28.9033		12.6033		12.1451		5.64158		5.81023		2.88015		1.80512		1.14042		1.20482		0		0		0		0		0		0		0		0		0		0		0		0
965	28.4179		28.5591		12.1809		11.8058		5.34178		5.38982		2.57692		1.49604		0.648719		0.960675		0		0		0		0		0		0		0		0		0		0		0		0
975	28.0248		28.2793		12.1746		11.7105		5.24461		5.41033		2.61403		1.4433		0.758094		0.884014		0		0		0		0		0		0		0		0		0		0		0		0
985	27.9125		28.2075		12.2317		11.568		5.29246		5.71648		2.46413		1.38666		0.614051		1.20628		0		0		0		0		0		0		0		0		0		0		0		0
995	27.9672		28.0821		12.2268		11.7008		5.28563		5.8488		2.69802		1.47846		0.73954		1.25169		0		0		0		0		0		0		0		0		0		0		0		0
1005	28.0663		28.2183		12.1462		11.6681		5.24217		5.71062		2.86647		1.55072		0.720008		1.25462		0		0		0		0		0		0		0		0		0		0		0		0
1015	27.7265		28.0303		12.0671		11.6808		5.22117		5.45085		2.66921		1.62592		0.732704		1.10862		0		0		0		0		0		0		0		0		0		0		0		0
1025	27.8349		27.9024		11.7419		11.7027		5.06346		5.58464		2.69313		1.71039		0.584754		1.16868		0		0		0		0		0		0		0		0		0		0		0		0
1035	27.6659		27.8067		11.7859		11.5128		5.22264		5.48943		2.9695		1.92133		0.724891		1.29857		0		0		0		0		0		0		0		0		0		0		0		0
1045	27.4726		27.7022		11.7136		11.2599		5.05662		5.45525		2.54323		1.56977		0.719032		1.42454		0		0		0		0		0		0		0		0		0		0		0		0
1055	27.2577		27.6255		11.7405		11.4679		5.26561		5.56365		2.72927		1.73041		0.780555		1.48118		0		0		0		0		0		0		0		0		0		0		0		0
1065	27.1396		27.3003		11.6189		11.2032		5.16356		5.46013		2.44509		1.65864		0.587196		1.36888		0		0		0		0		0		0		0		0		0		0		0		0
1075	27.1108		27.1245		11.426		11.0997		5.06248		5.49968		2.30007		1.93744		0.632606		1.29661		0		0		0		0		0		0		0		0		0		0		0		0
1085	26.7734		26.9727		10.9954		10.9337		4.79588		5.12468		2.09499		1.45746		0.0891489		0.884503		0		0		0		0		0		0		0		0		0		0		0		0
1095	26.5414		26.9126		11.0227		11.1715		4.95018		4.96892		2.05349		1.40912		0.329383		0.879132		0		0		0		0		0		0		0		0		0		0		0		0
1105	26.4159		26.8106		10.9988		10.9596		4.73582		4.77556		2.02321		1.30121		-0.0456167		0.764874		0		0		0		0		0		0		0		0		0		0		0		0
																							0		0		0		0		0		0		0		0		0		0		0
																							0		0		0		0		0		0		0		0		0		0		0
																							0		0		0		0		0		0		0		0		0		0		0
																							0		0		0		0		0		0		0		0		0		0		0
																							0		0		0		0		0		0		0		0		0		0		0
																							0		0		0		0		0		0		0		0		0		0		0
																							0		0		0		0		0		0		0		0		0		0		0
																							0		0		0		0		0		0		0		0		0		0		0
																							0		0		0		0		0		0		0		0		0		0		0
																							0		0		0		0		0		0		0		0		0		0		0
																							0		0		0		0		0		0		0		0		0		0		0
																							0		0		0		0		0		0		0		0		0		0		0
																							0		0		0		0		0		0		0		0		0		0		0
																							0		0		0		0		0		0		0		0		0		0		0
																							0		0		0		0		0		0		0		0		0		0		0
																							0		0		0		0		0		0		0		0		0		0		0
																							0		0		0		0		0		0		0		0		0		0		0
																							0		0		0		0		0		0		0		0		0		0		0
																							0		0		0		0		0		0		0		0		0		0		0
																							0		0		0		0		0		0		0		0		0		0		0
																							0		0		0		0		0		0		0		0		0		0		0
																							0		0		0		0		0		0		0		0		0		0		0
																							0		0		0		0		0		0		0		0		0		0		0
																							0		0		0		0		0		0		0		0		0		0		0
																							0		0		0		0		0		0		0		0		0		0		0
																							0		0		0		0		0		0		0		0		0		0		0
																							0		0		0		0		0		0		0		0		0		0		0
																							0		0		0		0		0		0		0		0		0		0		0
																							0		0		0		0		0		0		0		0		0		0		0
																							0		0		0		0		0		0		0		0		0		0		0
																							0		0		0		0		0		0		0		0		0		0		0
																							0		0		0		0		0		0		0		0		0		0		0
																							0		0		0		0		0		0		0		0		0		0		0
																							0		0		0		0		0		0		0		0		0		0		0
																							0		0		0		0		0		0		0		0		0		0		0
																							0		0		0		0		0		0		0		0		0		0		0
																							0		0		0		0		0		0		0		0		0		0		0
																							0		0		0		0		0		0		0		0		0		0		0
																							0		0		0		0		0		0		0		0		0		0		0
																							0		0		0		0		0		0		0		0		0		0		0
																							0		0		0		0		0		0		0		0		0		0		0
																							0		0		0		0		0		0		0		0		0		0		0
																							0		0		0		0		0		0		0		0		0		0		0
																							0		0		0		0		0		0		0		0		0		0		0
																							52.7594		54.0431		32.388		32.478		18.8484		19.2612		9.89077		10.3601		6.73729		6.9431		0
																							54.0092		55.2822		32.7976		32.883		19.0117		19.4289		9.96202		10.417		6.76574		6.97679		0
																							55.2335		56.4962		33.2026		33.2834		19.174		19.5955		10.0329		10.4736		6.79408		7.01036		0
																							56.4329		57.6855		33.603		33.6793		19.3351		19.7609		10.1035		10.53		6.82232		7.04381		0
																							57.608		58.8505		33.9987		34.0706		19.495		19.9252		10.1738		10.5861		6.85046		7.07714		0
																							58.7591		59.9919		34.39		34.4574		19.6539		20.0884		10.2437		10.6419		6.8785		7.11035		0
																							59.8868		61.1101		34.7767		34.8398		19.8117		20.2504		10.3133		10.6974		6.90644		7.14344		0
																							60.9916		62.2055		35.1591		35.2179		19.9683		20.4112		10.3826		10.7527		6.93428		7.17642		0
																							62.0739		63.2786		35.5371		35.5916		20.1239		20.571		10.4515		10.8078		6.96202		7.20927		0
																							63.1341		64.3299		35.9107		35.9611		20.2784		20.7296		10.5202		10.8626		6.98966		7.24201		0
																							64.1728		65.3598		36.2801		36.3263		20.4318		20.8872		10.5885		10.9171		7.01721		7.27463		0
																							65.1904		66.3688		36.6453		36.6874		20.5841		21.0436		10.6564		10.9713		7.04465		7.30713		0
																							66.1873		67.3572		37.0063		37.0443		20.7354		21.199		10.7241		11.0254		7.07199		7.33952		0
																							67.1639		68.3255		37.3632		37.3972		20.8857		21.3532		10.7914		11.0791		7.09924		7.37179		0
																							68.1206		69.2741		37.716		37.746		21.0349		21.5064		10.8585		11.1326		7.12639		7.40395		0
																							69.0579		70.2034		38.0648		38.0909		21.183		21.6586		10.9252		11.1859		7.15344		7.43599		0
																							69.9761		71.1139		38.4095		38.4318		21.3301		21.8097		10.9916		11.2389		7.1804		7.46792		0
																							70.8756		72.0058		38.7504		38.7688		21.4762		21.9597		11.0576		11.2916		7.20726		7.49973		0
																							71.7568		72.8795		39.0873		39.1019		21.6213		22.1087		11.1234		11.3441		7.23402		7.53143		0
																							72.6201		73.7355		39.4204		39.4313		21.7654		22.2566		11.1889		11.3964		7.26069		7.56301		0
																							73.4658		74.5741		39.7497		39.7569		21.9084		22.4035		11.254		11.4484		7.28726		7.59448		0
																							74.2944		75.3956		40.0752		40.0787		22.0505		22.5494		11.3189		11.5002		7.31374		7.62584		0
																							75.106		76.2004		40.397		40.3969		22.1916		22.6943		11.3834		11.5517		7.34012		7.65709		0
																							75.9012		76.9888		40.7152		40.7115		22.3317		22.8381		11.4477		11.603		7.3664		7.68822		0
																							76.6802		77.7612		41.0297		41.0224		22.4708		22.981		11.5116		11.654		7.3926		7.71925		0
																							77.4433		78.5178		41.3406		41.3298		22.6089		23.1229		11.5753		11.7048		7.4187		7.75016		0
																							78.1909		79.2591		41.6479		41.6337		22.7461		23.2637		11.6386		11.7554		7.4447		7.78096		0
																							78.9233		79.9853		41.9518		41.9342		22.8824		23.4036		11.7017		11.8057		7.47062		7.81165		0
																							79.6408		80.6968		42.2521		42.2311		23.0177		23.5426		11.7644		11.8558		7.49644		7.84223		0
																							80.3438		81.3937		42.5491		42.5247		23.152		23.6805		11.8269		11.9057		7.52216		7.8727		0
																							81.0324		82.0765		42.8426		42.815		23.2854		23.8175		11.889		11.9553		7.5478		7.90307		0
																							81.707		82.7454		43.1328		43.1019		23.4179		23.9536		11.9509		12.0047		7.57334		7.93332		0
																							82.3678		83.4006		43.4197		43.3855		23.5495		24.0887		12.0125		12.0538		7.59879		7.96347		0
																							83.0153		84.0426		43.7032		43.6659		23.6801		24.2228		12.0738		12.1028		7.62416		7.9935		0
																							83.6495		84.6715		43.9836		43.9431		23.8098		24.356		12.1348		12.1515		7.64943		8.02343		0
																							84.2709		85.2876		44.2607		44.2172		23.9387		24.4883		12.1955		12.1999		7.67461		8.05326		0
																							84.8796		85.8911		44.5347		44.4881		24.0666		24.6197		12.2559		12.2482		7.6997		8.08297		0
																							85.476		86.4824		44.8056		44.7559		24.1936		24.7502		12.316		12.2962		7.7247		8.11258		0
																							86.0602		87.0617		45.0733		45.0206		24.3198		24.8797		12.3759		12.344		7.74961		8.14209		0
																							86.6325		87.6291		45.338		45.2823		24.4451		25.0084		12.4355		12.3915		7.77443		8.17149		0
																							87.1932		88.1851		45.5997		45.541		24.5695		25.1361		12.4948		12.4389		7.79916		8.20078		0
																							87.7424		88.7297		45.8584		45.7968		24.693		25.263		12.5538		12.486		7.8238		8.22997		0
																							88.2805		89.2632		46.1141		46.0497		24.8157		25.389		12.6126		12.5329		7.84836		8.25905		0
																							88.8077		89.7859		46.3669		46.2996		24.9376		25.5141		12.671		12.5795		7.87283		8.28803		0
																							89.3241		90.298		46.6168		46.5467		25.0585		25.6383		12.7292		12.626		7.89721		8.31691		0
																							89.83		90.7996		46.8639		46.791		25.1787		25.7617		12.7871		12.6722		7.9215		8.34568		0
																							90.3257		91.291		47.1081		47.0325		25.298		25.8842		12.8448		12.7183		7.94571		8.37435		0
																							90.8112		91.7725		47.3495		47.2712		25.4165		26.0059		12.9022		12.7641		7.96983		8.40292		0
																							91.2869		92.2441		47.5882		47.5072		25.5341		26.1267		12.9593		12.8097		7.99386		8.43138		0
																							91.7529		92.7061		47.8242		47.7405		25.6509		26.2467		13.0161		12.855		8.01781		8.45974		0
																							92.2094		93.1588		48.0574		47.9712		25.767		26.3658		13.0727		12.9002		8.04167		8.488		0
																							92.6566		93.6022		48.288		48.1992		25.8822		26.4841		13.129		12.9451		8.06544		8.51616		0
																							93.0947		94.0366		48.516		48.4246		25.9966		26.6016		13.185		12.9899		8.08913		8.54422		0
																							93.5239		94.4622		48.7414		48.6474		26.1102		26.7183		13.2408		13.0344		8.11274		8.57218		0
																							93.9444		94.8791		48.9641		48.8676		26.223		26.8341		13.2963		13.0787		8.13626		8.60004		0
																							94.3564		95.2876		49.1844		49.0854		26.335		26.9492		13.3516		13.1228		8.1597		8.6278		0
																							94.7599		95.6877		49.4021		49.3007		26.4463		27.0634		13.4066		13.1667		8.18305		8.65546		0
																							95.1552		96.0797		49.6173		49.5135		26.5568		27.1769		13.4613		13.2104		8.20632		8.68302		0
																							95.5425		96.4637		49.8301		49.7239		26.6665		27.2895		13.5158		13.2539		8.22951		8.71048		0
																							95.922		96.8399		50.0404		49.9318		26.7754		27.4014		13.5701		13.2972		8.25261		8.73785		0
																							96.2937		97.2085		50.2484		50.1374		26.8836		27.5125		13.624		13.3403		8.27563		8.76511		0
																							96.6578		97.5695		50.4539		50.3407		26.9911		27.6228		13.6777		13.3832		8.29857		8.79228		0
																							97.0145		97.9232		50.6571		50.5416		27.0978		27.7324		13.7312		13.4259		8.32142		8.81935		0
																							97.364		98.2697		50.858		50.7402		27.2037		27.8412		13.7844		13.4683		8.3442		8.84632		0
																							97.7064		98.6092		51.0566		50.9366		27.3089		27.9492		13.8374		13.5106		8.36689		8.8732		0
																							98.0418		98.9418		51.2529		51.1307		27.4134		28.0565		13.8901		13.5527		8.3895		8.89998		0
																							98.3703		99.2676		51.447		51.3226		27.5171		28.163		13.9426		13.5946		8.41203		8.92667		0
																							98.6922		99.5867		51.6389		51.5123		27.6202		28.2688		13.9948		13.6363		8.43448		8.95326		0
																							99.0076		99.8994		51.8286		51.6998		27.7225		28.3739		14.0468		13.6778		8.45685		8.97975		0
																							99.3165		100.206		52.0161		51.8852		27.8241		28.4782		14.0985		13.7191		8.47914		9.00615		0
																							99.6192		100.506		52.2014		52.0685		27.925		28.5818		14.15		13.7602		8.50135		9.03246		0
																							99.9156		100.8		52.3847		52.2497		28.0252		28.6847		14.2012		13.8011		8.52348		9.05867		0
																							100.206		101.088		52.5658		52.4288		28.1246		28.7869		14.2522		13.8418		8.54553		9.08478		0
																							100.491		101.37		52.7449		52.6059		28.2234		28.8883		14.303		13.8823		8.5675		9.11081		0
																							100.769		101.646		52.9219		52.7809		28.3216		28.9891		14.3535		13.9226		8.5894		9.13674		0
																							101.042		101.917		53.0969		52.954		28.419		29.0891		14.4038		13.9628		8.61121		9.16258		0
																							101.31		102.182		53.2699		53.125		28.5157		29.1885		14.4539		14.0027		8.63295		9.18832		0
																							101.572		102.442		53.441		53.2941		28.6118		29.2871		14.5037		14.0425		8.65461		9.21397		0
																							101.829		102.697		53.6101		53.4613		28.7072		29.3851		14.5533		14.0821		8.67619		9.23954		0
																							102.08		102.946		53.7772		53.6266		28.802		29.4824		14.6026		14.1215		8.69769		9.26501		0
																							102.327		103.191		53.9424		53.7899		28.896		29.579		14.6518		14.1607		8.71912		9.29038		0
																							102.568		103.43		54.1058		53.9515		28.9895		29.675		14.7007		14.1997		8.74047		9.31567		0
																							102.805		103.664		54.2673		54.1111		29.0822		29.7702		14.7493		14.2386		8.76175		9.34087		0
																							50.1192		49.6945		21.9314		21.6847		10.2685		10.5446		4.87415		3.89091		2.03127		2.40585		0
																							49.9963		49.5727		21.8776		21.6315		10.2433		10.5188		4.8622		3.88137		2.02629		2.39995		0
																							49.8737		49.4511		21.824		21.5785		10.2182		10.493		4.85028		3.87185		2.02132		2.39406		0
																							49.7514		49.3299		21.7705		21.5256		10.1932		10.4673		4.83839		3.86236		2.01637		2.38819		0
																							49.6294		49.2089		21.7171		21.4728		10.1682		10.4416		4.82652		3.85288		2.01142		2.38234		0
																							49.5077		49.0883		21.6639		21.4202		10.1433		10.416		4.81469		3.84344		2.00649		2.37649		0
																							49.3863		48.9679		21.6107		21.3676		10.1184		10.3905		4.80289		3.83401		2.00157		2.37067		0
																							49.2652		48.8478		21.5578		21.3153		10.0936		10.365		4.79111		3.82461		1.99666		2.36485		0
																							49.1444		48.7281		21.5049		21.263		10.0688		10.3396		4.77936		3.81524		1.99177		2.35906		0
																							49.0239		48.6086		21.4522		21.2109		10.0441		10.3142		4.76764		3.80588		1.98688		2.35327		0
																							48.9037		48.4894		21.3996		21.1588		10.0195		10.2889		4.75595		3.79655		1.98201		2.3475		0
																							48.7838		48.3705		21.3471		21.107		9.99494		10.2637		4.74429		3.78724		1.97715		2.34175		0
																							48.6642		48.2519		21.2948		21.0552		9.97043		10.2385		4.73266		3.77795		1.9723		2.336		0
																							48.5449		48.1336		21.2425		21.0036		9.94599		10.2134		4.72105		3.76869		1.96747		2.33028		0
																							48.4259		48.0156		21.1905		20.9521		9.9216		10.1884		4.70948		3.75945		1.96264		2.32456		0
																							48.3071		47.8978		21.1385		20.9007		9.89727		10.1634		4.69793		3.75023		1.95783		2.31886		0
																							48.1887		47.7804		21.0867		20.8495		9.873		10.1385		4.68641		3.74104		1.95303		2.31318		0
																							48.0705		47.6632		21.035		20.7983		9.8488		10.1136		4.67492		3.73186		1.94824		2.30751		0
																							47.9527		47.5464		20.9834		20.7473		9.82465		10.0888		4.66346		3.72271		1.94347		2.30185		0
																							47.8351		47.4298		20.9319		20.6965		9.80056		10.0641		4.65202		3.71358		1.9387		2.2962		0
																							47.7178		47.3135		20.8806		20.6457		9.77653		10.0394		4.64062		3.70448		1.93395		2.29057		0
																							47.6008		47.1975		20.8294		20.5951		9.75256		10.0148		4.62924		3.6954		1.9292		2.28496		0
																							47.4841		47.0818		20.7783		20.5446		9.72864		9.99025		4.61789		3.68633		1.92447		2.27935		0
																							47.3676		46.9663		20.7274		20.4942		9.70479		9.96575		4.60656		3.6773		1.91976		2.27377		0
																							47.2515		46.8512		20.6766		20.444		9.68099		9.94131		4.59527		3.66828		1.91505		2.26819		0
																							47.1356		46.7363		20.6259		20.3939		9.65725		9.91694		4.584		3.65929		1.91035		2.26263		0
																							47.0201		46.6217		20.5753		20.3438		9.63358		9.89262		4.57276		3.65031		1.90567		2.25708		0
																							46.9048		46.5074		20.5249		20.294		9.60995		9.86837		4.56155		3.64136		1.901		2.25155		0
																							46.7898		46.3933		20.4745		20.2442		9.58639		9.84417		4.55037		3.63243		1.89633		2.24603		0
																							46.675		46.2796		20.4243		20.1946		9.56289		9.82003		4.53921		3.62353		1.89169		2.24052		0
																							46.5606		46.1661		20.3742		20.1451		9.53944		9.79595		4.52808		3.61464		1.88705		2.23502		0
																							46.4464		46.0529		20.3243		20.0957		9.51605		9.77193		4.51698		3.60578		1.88242		2.22954		0
																							46.3325		45.94		20.2745		20.0464		9.49272		9.74797		4.5059		3.59694		1.8778		2.22408		0
																							46.2189		45.8274		20.2247		19.9972		9.46944		9.72407		4.49485		3.58812		1.8732		2.21862		0
																							46.1056		45.715		20.1751		19.9482		9.44622		9.70023		4.48383		3.57932		1.86861		2.21318		0
																							45.9926		45.6029		20.1257		19.8993		9.42306		9.67644		4.47284		3.57054		1.86403		2.20776		0
																							45.8798		45.4911		20.0763		19.8505		9.39995		9.65272		4.46187		3.56179		1.85945		2.20234		0
																							45.7673		45.3795		20.0271		19.8018		9.37691		9.62905		4.45093		3.55306		1.8549		2.19694		0
																							45.6551		45.2683		19.978		19.7533		9.35391		9.60544		4.44002		3.54434		1.85035		2.19156		0
																							45.5431		45.1573		19.929		19.7048		9.33098		9.58189		4.42913		3.53565		1.84581		2.18618		0
																							45.4315		45.0465		19.8802		19.6565		9.3081		9.55839		4.41827		3.52698		1.84128		2.18082		0
																							45.3201		44.9361		19.8314		19.6083		9.28528		9.53496		4.40744		3.51834		1.83677		2.17548		0
																							45.2089		44.8259		19.7828		19.5602		9.26251		9.51158		4.39663		3.50971		1.83227		2.17014		0
																							45.0981		44.716		19.7343		19.5123		9.2398		9.48826		4.38585		3.5011		1.82777		2.16482		0
																							44.9875		44.6064		19.6859		19.4644		9.21714		9.46499		4.37509		3.49252		1.82329		2.15951		0
																							44.8772		44.497		19.6376		19.4167		9.19454		9.44178		4.36437		3.48396		1.81882		2.15422		0
																							44.7672		44.3879		19.5895		19.3691		9.172		9.41863		4.35367		3.47541		1.81436		2.14894		0
																							44.6574		44.279		19.5414		19.3216		9.14951		9.39554		4.34299		3.46689		1.80991		2.14367		0
																							44.5479		44.1705		19.4935		19.2742		9.12707		9.3725		4.33234		3.45839		1.80547		2.13841		0
																							44.4387		44.0622		19.4457		19.227		9.10469		9.34952		4.32172		3.44991		1.80105		2.13317		0
																							44.3297		43.9541		19.398		19.1798		9.08237		9.3266		4.31112		3.44145		1.79663		2.12794		0
																							44.221		43.8464		19.3505		19.1328		9.0601		9.30373		4.30055		3.43301		1.79223		2.12272		0
																							44.1126		43.7388		19.303		19.0859		9.03789		9.28091		4.29001		3.4246		1.78783		2.11751		0
																							44.0044		43.6316		19.2557		19.0391		9.01573		9.25816		4.27949		3.4162		1.78345		2.11232		0
																							43.8965		43.5246		19.2085		18.9924		8.99362		9.23546		4.26899		3.40782		1.77908		2.10714		0
																							43.7889		43.4179		19.1614		18.9458		8.97157		9.21281		4.25853		3.39947		1.77471		2.10198		0
																							43.6815		43.3114		19.1144		18.8994		8.94957		9.19022		4.24809		3.39113		1.77036		2.09682		0
																							43.5744		43.2052		19.0675		18.853		8.92763		9.16769		4.23767		3.38282		1.76602		2.09168		0
																							43.4676		43.0993		19.0208		18.8068		8.90574		9.14521		4.22728		3.37452		1.76169		2.08655		0
																							43.361		42.9936		18.9741		18.7607		8.8839		9.12279		4.21691		3.36625		1.75737		2.08144		0
																							43.2547		42.8882		18.9276		18.7147		8.86212		9.10042		4.20657		3.35799		1.75306		2.07633		0
																							43.1486		42.783		18.8812		18.6688		8.84039		9.0781		4.19626		3.34976		1.74876		2.07124		0
																							43.0428		42.6781		18.8349		18.623		8.81871		9.05585		4.18597		3.34155		1.74448		2.06616		0
																							42.9373		42.5735		18.7887		18.5774		8.79709		9.03364		4.17571		3.33335		1.7402		2.0611		0
																							42.832		42.4691		18.7427		18.5318		8.77552		9.01149		4.16547		3.32518		1.73593		2.05604		0
																							42.727		42.365		18.6967		18.4864		8.754		8.98939		4.15525		3.31703		1.73168		2.051		0
																							42.6222		42.2611		18.6509		18.4411		8.73254		8.96735		4.14507		3.30889		1.72743		2.04597		0
																							42.5177		42.1575		18.6051		18.3958		8.71112		8.94537		4.1349		3.30078		1.72319		2.04096		0
																							42.4135		42.0541		18.5595		18.3507		8.68976		8.92343		4.12476		3.29269		1.71897		2.03595		0
																							42.3095		41.951		18.514		18.3057		8.66846		8.90155		4.11465		3.28461		1.71475		2.03096		0
																							42.2057		41.8481		18.4686		18.2609		8.6472		8.87973		4.10456		3.27656		1.71055		2.02598		0
																							42.1022		41.7455		18.4233		18.2161		8.626		8.85795		4.0945		3.26853		1.70635		2.02101		0
																							41.999		41.6432		18.3782		18.1714		8.60485		8.83623		4.08446		3.26051		1.70217		2.01606		0
																							41.896		41.5411		18.3331		18.1269		8.58375		8.81457		4.07444		3.25252		1.698		2.01111		0
																							41.7933		41.4392		18.2881		18.0824		8.5627		8.79295		4.06445		3.24454		1.69383		2.00618		0
																							41.6908		41.3376		18.2433		18.0381		8.54171		8.77139		4.05449		3.23659		1.68968		2.00126		0
																							41.5886		41.2362		18.1986		17.9939		8.52076		8.74989		4.04454		3.22865		1.68554		1.99636		0
																							41.4866		41.1351		18.1539		17.9497		8.49987		8.72843		4.03463		3.22073		1.6814		1.99146		0
																							41.3849		41.0343		18.1094		17.9057		8.47903		8.70703		4.02474		3.21284		1.67728		1.98658		0
																							41.2834		40.9337		18.065		17.8618		8.45824		8.68568		4.01487		3.20496		1.67317		1.98171		0
																							41.1822		40.8333		18.0207		17.818		8.4375		8.66439		4.00502		3.1971		1.66907		1.97685		0
																							41.0812		40.7332		17.9765		17.7743		8.41681		8.64314		3.9952		3.18926		1.66497		1.972		0
																							40.9805		40.6333		17.9325		17.7307		8.39618		8.62195		3.98541		3.18144		1.66089		1.96717		0
																							40.88		40.5337		17.8885		17.6873		8.37559		8.60081		3.97563		3.17364		1.65682		1.96234		0
																							40.7798		40.4343		17.8446		17.6439		8.35505		8.57972		3.96589		3.16586		1.65276		1.95753		0
																							40.6798		40.3351		17.8009		17.6006		8.33457		8.55868		3.95616		3.1581		1.6487		1.95273		0
																							40.58		40.2362		17.7572		17.5575		8.31413		8.5377		3.94646		3.15035		1.64466		1.94794		0
																							40.4805		40.1376		17.7137		17.5144		8.29374		8.51676		3.93678		3.14263		1.64063		1.94317		0
																							40.3813		40.0392		17.6703		17.4715		8.27341		8.49588		3.92713		3.13492		1.63661		1.9384		0
																							40.2823		39.941		17.6269		17.4287		8.25312		8.47505		3.9175		3.12724		1.63259		1.93365		0
																							40.1835		39.843		17.5837		17.3859		8.23289		8.45427		3.9079		3.11957		1.62859		1.92891		0
																							40.085		39.7454		17.5406		17.3433		8.2127		8.43354		3.89832		3.11192		1.6246		1.92418		0
																							39.9867		39.6479		17.4976		17.3008		8.19256		8.41286		3.88876		3.10429		1.62061		1.91946		0
																							39.8886		39.5507		17.4547		17.2583		8.17247		8.39223		3.87922		3.09668		1.61664		1.91475		0
																							39.7908		39.4537		17.4119		17.216		8.15243		8.37165		3.86971		3.08909		1.61268		1.91006		0
																							39.6933		39.357		17.3692		17.1738		8.13245		8.35113		3.86022		3.08151		1.60872		1.90538		0
																							39.5959		39.2605		17.3266		17.1317		8.11251		8.33065		3.85076		3.07396		1.60478		1.9007		0
																							39.4989		39.1642		17.2841		17.0897		8.09261		8.31022		3.84131		3.06642		1.60084		1.89604		0
																							39.402		39.0682		17.2417		17.0478		8.07277		8.28985		3.8319		3.0589		1.59692		1.89139		0
																							39.3054		38.9724		17.1995		17.006		8.05298		8.26952		3.8225		3.0514		1.593		1.88676		0
																							39.209		38.8768		17.1573		16.9643		8.03323		8.24924		3.81313		3.04392		1.5891		1.88213		0
																							39.1129		38.7815		17.1152		16.9227		8.01353		8.22902		3.80378		3.03645		1.5852		1.87752		0
																							39.017		38.6864		17.0733		16.8812		7.99389		8.20884		3.79445		3.02901		1.58131		1.87291		0
																							38.9213		38.5915		17.0314		16.8398		7.97428		8.18871		3.78515		3.02158		1.57744		1.86832		0
																							38.8259		38.4969		16.9896		16.7985		7.95473		8.16863		3.77587		3.01417		1.57357		1.86374		0
																							38.7307		38.4025		16.948		16.7573		7.93523		8.14861		3.76661		3.00678		1.56971		1.85917		0
																							38.6357		38.3084		16.9064		16.7162		7.91577		8.12863		3.75737		2.99941		1.56586		1.85461		0
																							38.541		38.2144		16.865		16.6753		7.89636		8.10869		3.74816		2.99206		1.56202		1.85006		0
																							38.4465		38.1207		16.8236		16.6344		7.877		8.08881		3.73897		2.98472		1.55819		1.84553		0
																							38.3522		38.0273		16.7824		16.5936		7.85769		8.06898		3.7298		2.9774		1.55437		1.841		0
																							38.2582		37.934		16.7412		16.5529		7.83842		8.04919		3.72066		2.9701		1.55056		1.83649		0
																							38.1644		37.841		16.7002		16.5123		7.8192		8.02946		3.71153		2.96282		1.54676		1.83198		0
																							38.0708		37.7482		16.6592		16.4718		7.80003		8.00977		3.70243		2.95555		1.54296		1.82749		0
																							37.9774		37.6557		16.6184		16.4314		7.7809		7.99013		3.69335		2.94831		1.53918		1.82301		0
																							37.8843		37.5633		16.5776		16.3911		7.76182		7.97054		3.6843		2.94108		1.53541		1.81854		0
																							37.7914		37.4712		16.537		16.351		7.74279		7.951		3.67527		2.93387		1.53164		1.81408		0
																							37.6988		37.3794		16.4964		16.3109		7.72381		7.9315		3.66625		2.92667		1.52789		1.80963		0
																							37.6063		37.2877		16.456		16.2709		7.70487		7.91205		3.65726		2.9195		1.52414		1.8052		0
																							37.5141		37.1963		16.4156		16.231		7.68598		7.89265		3.6483		2.91234		1.5204		1.80077		0
																							37.4221		37.1051		16.3754		16.1912		7.66713		7.8733		3.63935		2.9052		1.51668		1.79636		0
																							37.3304		37.0141		16.3352		16.1515		7.64833		7.85399		3.63043		2.89807		1.51296		1.79195		0
																							37.2388		36.9233		16.2952		16.1119		7.62958		7.83474		3.62153		2.89097		1.50925		1.78756		0
																							37.1475		36.8328		16.2552		16.0724		7.61087		7.81553		3.61265		2.88388		1.50555		1.78317		0
																							37.0565		36.7425		16.2154		16.033		7.59221		7.79636		3.60379		2.87681		1.50186		1.7788		0
																							36.9656		36.6524		16.1756		15.9936		7.57359		7.77725		3.59495		2.86975		1.49817		1.77444		0
																							36.875		36.5625		16.1359		15.9544		7.55502		7.75818		3.58614		2.86272		1.4945		1.77009		0
																							36.7845		36.4729		16.0964		15.9153		7.5365		7.73915		3.57734		2.8557		1.49083		1.76575		0
																							36.6943		36.3835		16.0569		15.8763		7.51802		7.72018		3.56857		2.8487		1.48718		1.76142		0
																							36.6044		36.2942		16.0175		15.8374		7.49959		7.70125		3.55982		2.84171		1.48353		1.7571		0
																							36.5146		36.2053		15.9783		15.7985		7.4812		7.68237		3.55109		2.83474		1.4799		1.75279		0
																							36.4251		36.1165		15.9391		15.7598		7.46285		7.66353		3.54239		2.82779		1.47627		1.7485		0
																							36.3358		36.0279		15.9		15.7211		7.44455		7.64474		3.5337		2.82086		1.47265		1.74421		0
																							36.2467		35.9396		15.861		15.6826		7.4263		7.62599		3.52504		2.81394		1.46904		1.73993		0
																							36.1578		35.8515		15.8221		15.6441		7.40809		7.6073		3.51639		2.80704		1.46543		1.73566		0
																							36.0691		35.7636		15.7833		15.6058		7.38993		7.58864		3.50777		2.80016		1.46184		1.73141		0
																							35.9807		35.6759		15.7446		15.5675		7.37181		7.57004		3.49917		2.79329		1.45826		1.72716		0
																							35.8925		35.5884		15.706		15.5294		7.35373		7.55147		3.49059		2.78644		1.45468		1.72293		0
																							35.8045		35.5011		15.6675		15.4913		7.3357		7.53296		3.48203		2.77961		1.45111		1.7187		0
																							35.7167		35.4141		15.6291		15.4533		7.31771		7.51449		3.47349		2.7728		1.44756		1.71449		0
																							35.6291		35.3272		15.5908		15.4154		7.29977		7.49606		3.46498		2.766		1.44401		1.71029		0
																							35.5418		35.2406		15.5526		15.3776		7.28187		7.47768		3.45648		2.75922		1.44047		1.70609		0
																							35.4546		35.1542		15.5144		15.3399		7.26402		7.45935		3.44801		2.75245		1.43693		1.70191		0
																							35.3677		35.068		15.4764		15.3023		7.24621		7.44106		3.43955		2.7457		1.43341		1.69774		0
																							35.281		34.982		15.4384		15.2648		7.22844		7.42281		3.43112		2.73897		1.4299		1.69357		0
																							35.1944		34.8963		15.4006		15.2273		7.21072		7.40461		3.42271		2.73225		1.42639		1.68942		0
																							35.1081		34.8107		15.3628		15.19		7.19304		7.38646		3.41431		2.72555		1.42289		1.68528		0
																							35.0221		34.7253		15.3251		15.1528		7.1754		7.36834		3.40594		2.71887		1.4194		1.68115		0
																							34.9362		34.6402		15.2876		15.1156		7.1578		7.35028		3.39759		2.7122		1.41592		1.67702		0
																							34.8505		34.5553		15.2501		15.0785		7.14025		7.33226		3.38926		2.70555		1.41245		1.67291		0
																							34.7651		34.4705		15.2127		15.0416		7.12275		7.31428		3.38095		2.69892		1.40899		1.66881		0
																							34.6798		34.386		15.1754		15.0047		7.10528		7.29634		3.37266		2.6923		1.40553		1.66472		0
																							34.5948		34.3017		15.1382		14.9679		7.08786		7.27845		3.36439		2.6857		1.40209		1.66064		0
																							34.51		34.2176		15.1011		14.9312		7.07048		7.26061		3.35614		2.67912		1.39865		1.65657		0
																							34.4254		34.1337		15.064		14.8946		7.05314		7.2428		3.34791		2.67255		1.39522		1.6525		0
																							34.341		34.05		15.0271		14.8581		7.03585		7.22504		3.3397		2.66599		1.3918		1.64845		0
																							34.2567		33.9665		14.9903		14.8216		7.0186		7.20733		3.33151		2.65946		1.38839		1.64441		0
																							34.1728		33.8832		14.9535		14.7853		7.00139		7.18966		3.32334		2.65294		1.38498		1.64038		0
																							34.089		33.8001		14.9168		14.749		6.98422		7.17203		3.3152		2.64643		1.38159		1.63636		0
																							34.0054		33.7173		14.8803		14.7129		6.9671		7.15444		3.30707		2.63994		1.3782		1.63234		0
																							33.922		33.6346		14.8438		14.6768		6.95001		7.1369		3.29896		2.63347		1.37482		1.62834		0
																							33.8388		33.5521		14.8074		14.6408		6.93297		7.1194		3.29087		2.62701		1.37145		1.62435		0
																							33.7559		33.4699		14.7711		14.6049		6.91597		7.10194		3.2828		2.62057		1.36809		1.62037		0
																							33.6731		33.3878		14.7349		14.5691		6.89902		7.08453		3.27475		2.61415		1.36473		1.61639		0
																							33.5905		33.3059		14.6987		14.5334		6.8821		7.06716		3.26672		2.60774		1.36138		1.61243		0
																							33.5082		33.2243		14.6627		14.4977		6.86523		7.04983		3.25871		2.60134		1.35805		1.60848		0
																							33.426		33.1428		14.6267		14.4622		6.84839		7.03255		3.25072		2.59496		1.35472		1.60453		0
																							33.344		33.0615		14.5909		14.4267		6.8316		7.0153		3.24275		2.5886		1.3514		1.6006		0
																							33.2623		32.9805		14.5551		14.3914		6.81485		6.9981		3.2348		2.58225		1.34808		1.59667		0
																							33.1807		32.8996		14.5194		14.3561		6.79814		6.98094		3.22687		2.57592		1.34478		1.59276		0
																							33.0994		32.8189		14.4838		14.3209		6.78147		6.96382		3.21896		2.56961		1.34148		1.58885		0
																							33.0182		32.7385		14.4483		14.2858		6.76484		6.94675		3.21106		2.56331		1.33819		1.58496		0
																							32.9372		32.6582		14.4129		14.2507		6.74826		6.92972		3.20319		2.55702		1.33491		1.58107		0
																							32.8565		32.5781		14.3775		14.2158		6.73171		6.91272		3.19534		2.55075		1.33164		1.57719		0
																							32.7759		32.4982		14.3423		14.1809		6.7152		6.89578		3.1875		2.5445		1.32837		1.57333		0
																							32.6956		32.4185		14.3071		14.1462		6.69874		6.87887		3.17969		2.53826		1.32511		1.56947		0
																							32.6154		32.3391		14.272		14.1115		6.68231		6.862		3.17189		2.53203		1.32186		1.56562		0
																							32.5354		32.2598		14.237		14.0769		6.66593		6.84518		3.16411		2.52582		1.31862		1.56178		0
																							32.4556		32.1807		14.2021		14.0424		6.64958		6.82839		3.15635		2.51963		1.31539		1.55795		0
																							32.3761		32.1018		14.1673		14.0079		6.63328		6.81165		3.14861		2.51345		1.31216		1.55413		0
																							32.2967		32.023		14.1326		13.9736		6.61701		6.79495		3.14089		2.50729		1.30895		1.55032		0
																							32.2175		31.9445		14.0979		13.9393		6.60079		6.77829		3.13319		2.50114		1.30574		1.54652		0
																							32.1385		31.8662		14.0633		13.9051		6.58461		6.76167		3.12551		2.49501		1.30254		1.54273		0
																							32.0597		31.7881		14.0289		13.871		6.56846		6.74509		3.11785		2.48889		1.29934		1.53895		0
																							31.9811		31.7101		13.9945		13.837		6.55235		6.72855		3.1102		2.48279		1.29616		1.53517		0
																							31.9027		31.6324		13.9601		13.8031		6.53629		6.71205		3.10258		2.4767		1.29298		1.53141		0
																							31.8244		31.5548		13.9259		13.7693		6.52026		6.69559		3.09497		2.47063		1.28981		1.52765		0
																							31.7464		31.4774		13.8918		13.7355		6.50427		6.67917		3.08738		2.46457		1.28665		1.52391		0
																							31.6686		31.4003		13.8577		13.7018		6.48833		6.6628		3.07981		2.45853		1.28349		1.52017		0
																							31.5909		31.3233		13.8237		13.6682		6.47242		6.64646		3.07226		2.4525		1.28034		1.51644		0
																							31.5135		31.2465		13.7898		13.6347		6.45655		6.63016		3.06472		2.44649		1.2772		1.51272		0
																							31.4362		31.1698		13.756		13.6013		6.44072		6.61391		3.05721		2.44049		1.27407		1.50902		0
																							31.3591		31.0934		13.7223		13.5679		6.42492		6.59769		3.04971		2.4345		1.27095		1.50532		0
																							31.2822		31.0172		13.6886		13.5347		6.40917		6.58151		3.04224		2.42853		1.26783		1.50162		0
																							31.2055		30.9411		13.6551		13.5015		6.39345		6.56537		3.03478		2.42258		1.26472		1.49794		0
																							31.129		30.8653		13.6216		13.4684		6.37778		6.54928		3.02734		2.41664		1.26162		1.49427		0
																							31.0527		30.7896		13.5882		13.4353		6.36214		6.53322		3.01991		2.41071		1.25853		1.49061		0
																							30.9765		30.7141		13.5549		13.4024		6.34654		6.5172		3.01251		2.4048		1.25544		1.48695		0
																							30.9006		30.6388		13.5216		13.3695		6.33098		6.50122		3.00512		2.39891		1.25236		1.4833		0
																							30.8248		30.5636		13.4885		13.3368		6.31546		6.48528		2.99775		2.39303		1.24929		1.47967		0
																							30.7492		30.4887		13.4554		13.3041		6.29997		6.46938		2.9904		2.38716		1.24623		1.47604		0
																							30.6738		30.414		13.4224		13.2714		6.28452		6.45351		2.98307		2.3813		1.24317		1.47242		0
																							30.5986		30.3394		13.3895		13.2389		6.26911		6.43769		2.97576		2.37547		1.24013		1.46881		0
																							30.5236		30.265		13.3567		13.2064		6.25374		6.42191		2.96846		2.36964		1.23709		1.46521		0
																							30.4488		30.1908		13.3239		13.1741		6.23841		6.40616		2.96118		2.36383		1.23405		1.46162		0
																							30.3741		30.1168		13.2913		13.1418		6.22311		6.39045		2.95392		2.35803		1.23103		1.45803		0
																							30.2996		30.0429		13.2587		13.1095		6.20785		6.37478		2.94668		2.35225		1.22801		1.45446		0
																							30.2253		29.9692		13.2262		13.0774		6.19263		6.35915		2.93945		2.34649		1.225		1.45089		0
																							30.1512		29.8958		13.1937		13.0453		6.17745		6.34356		2.93224		2.34073		1.22199		1.44733		0
																							30.0773		29.8225		13.1614		13.0133		6.1623		6.32801		2.92505		2.33499		1.219		1.44378		0
																							30.0035		29.7493		13.1291		12.9814		6.14719		6.31249		2.91788		2.32927		1.21601		1.44024		0
																							29.93		29.6764		13.0969		12.9496		6.13212		6.29701		2.91073		2.32356		1.21303		1.43671		0
																							29.8566		29.6036		13.0648		12.9178		6.11708		6.28157		2.90359		2.31786		1.21005		1.43319		0
																							29.7834		29.531		13.0328		12.8862		6.10208		6.26617		2.89647		2.31218		1.20709		1.42968		0
																							29.7103		29.4586		13.0008		12.8546		6.08712		6.2508		2.88937		2.30651		1.20413		1.42617		0
																							29.6375		29.3864		12.9689		12.8231		6.0722		6.23548		2.88229		2.30085		1.20117		1.42267		0
																							29.5648		29.3143		12.9371		12.7916		6.05731		6.22019		2.87522		2.29521		1.19823		1.41919		0
																							29.4923		29.2425		12.9054		12.7602		6.04246		6.20494		2.86817		2.28958		1.19529		1.41571		0
																							29.42		29.1708		12.8738		12.729		6.02764		6.18972		2.86114		2.28397		1.19236		1.41223		0
																							29.3479		29.0992		12.8422		12.6977		6.01286		6.17455		2.85412		2.27837		1.18944		1.40877		0
																							29.2759		29.0279		12.8107		12.6666		5.99812		6.15941		2.84712		2.27278		1.18652		1.40532		0
																							29.2041		28.9567		12.7793		12.6356		5.98341		6.1443		2.84014		2.26721		1.18361		1.40187		0
																							29.1325		28.8857		12.748		12.6046		5.96874		6.12924		2.83318		2.26165		1.18071		1.39843		0
																							29.0611		28.8149		12.7167		12.5737		5.9541		6.11421		2.82623		2.2561		1.17781		1.39501		0
																							28.9898		28.7442		12.6855		12.5428		5.9395		6.09922		2.8193		2.25057		1.17492		1.39159		0
																							28.9188		28.6738		12.6544		12.5121		5.92494		6.08426		2.81239		2.24505		1.17204		1.38817		0
																							28.8479		28.6034		12.6234		12.4814		5.91041		6.06934		2.80549		2.23955		1.16917		1.38477		0
																							28.7771		28.5333		12.5925		12.4508		5.89592		6.05446		2.79861		2.23406		1.1663		1.38137		0
																							28.7066		28.4633		12.5616		12.4203		5.88147		6.03962		2.79175		2.22858		1.16344		1.37799		0
																							28.6362		28.3936		12.5308		12.3898		5.86704		6.02481		2.78491		2.22311		1.16059		1.37461		0
																							28.566		28.3239		12.5001		12.3594		5.85266		6.01004		2.77808		2.21766		1.15775		1.37124		0
																							28.4959		28.2545		12.4694		12.3291		5.83831		5.9953		2.77127		2.21223		1.15491		1.36788		0
																							28.426		28.1852		12.4388		12.2989		5.82399		5.9806		2.76447		2.2068		1.15207		1.36452		0
																							28.3564		28.1161		12.4083		12.2687		5.80971		5.96594		2.75769		2.20139		1.14925		1.36118		0
																							28.2868		28.0472		12.3779		12.2387		5.79547		5.95131		2.75093		2.19599		1.14643		1.35784		0
																							28.2175		27.9784		12.3476		12.2087		5.78126		5.93671		2.74418		2.19061		1.14362		1.35451		0
																							28.1483		27.9098		12.3173		12.1787		5.76708		5.92216		2.73746		2.18524		1.14082		1.35119		0
																							28.0793		27.8414		12.2871		12.1489		5.75294		5.90764		2.73074		2.17988		1.13802		1.34787		0
																							28.0104		27.7731		12.2569		12.1191		5.73883		5.89315		2.72405		2.17453		1.13523		1.34457		0
																							27.9417		27.705		12.2269		12.0894		5.72476		5.8787		2.71737		2.1692		1.13245		1.34127		0
																							27.8732		27.6371		12.1969		12.0597		5.71073		5.86429		2.71071		2.16388		1.12967		1.33798		0
																							27.8049		27.5693		12.167		12.0301		5.69672		5.84991		2.70406		2.15858		1.1269		1.3347		0
																							27.7367		27.5017		12.1372		12.0006		5.68276		5.83557		2.69743		2.15329		1.12414		1.33143		0
																							27.6687		27.4343		12.1074		11.9712		5.66882		5.82126		2.69082		2.14801		1.12138		1.32817		0
																							27.6008		27.367		12.0777		11.9419		5.65492		5.80698		2.68422		2.14274		1.11863		1.32491		0
																							27.5332		27.2999		12.0481		11.9126		5.64106		5.79274		2.67764		2.13748		1.11589		1.32166		0
																							27.4657		27.233		12.0186		11.8834		5.62723		5.77854		2.67107		2.13224		1.11315		1.31842		0
																							27.3983		27.1662		11.9891		11.8542		5.61343		5.76437		2.66452		2.12702		1.11042		1.31519		0
																							27.3311		27.0996		11.9597		11.8252		5.59966		5.75024		2.65799		2.1218		1.1077		1.31196		0
																							27.2641		27.0331		11.9304		11.7962		5.58593		5.73614		2.65147		2.1166		1.10498		1.30875		0
																							27.1973		26.9668		11.9011		11.7673		5.57224		5.72207		2.64497		2.11141		1.10227		1.30554		0
																							27.1306		26.9007		11.8719		11.7384		5.55857		5.70804		2.63848		2.10623		1.09957		1.30234		0
																							27.0641		26.8348		11.8428		11.7096		5.54494		5.69405		2.63201		2.10107		1.09687		1.29914		0
																							26.9977		26.769		11.8138		11.6809		5.53135		5.68009		2.62556		2.09591		1.09419		1.29596		0
																							26.9315		26.7033		11.7848		11.6523		5.51779		5.66616		2.61912		2.09078		1.0915		1.29278		0
																							26.8655		26.6379		11.7559		11.6237		5.50426		5.65227		2.6127		2.08565		1.08883		1.28961		0
																							26.7996		26.5725		11.7271		11.5952		5.49076		5.63841		2.6063		2.08054		1.08616		1.28645		0
																							26.7339		26.5074		11.6984		11.5668		5.4773		5.62458		2.5999		2.07543		1.08349		1.28329		0
																							26.6683		26.4424		11.6697		11.5384		5.46387		5.61079		2.59353		2.07034		1.08084		1.28015		0
																							26.6029		26.3775		11.6411		11.5101		5.45047		5.59703		2.58717		2.06527		1.07819		1.27701		0
																							26.5377		26.3129		11.6125		11.4819		5.43711		5.58331		2.58083		2.0602		1.07554		1.27388		0
																							26.4726		26.2484		11.584		11.4537		5.42377		5.56962		2.5745		2.05515		1.07291		1.27075		0
																							26.4077		26.184		11.5556		11.4257		5.41048		5.55596		2.56819		2.05011		1.07027		1.26764		0
																							26.343		26.1198		11.5273		11.3976		5.39721		5.54234		2.56189		2.04509		1.06765		1.26453		0
																							26.2784		26.0557		11.499		11.3697		5.38398		5.52875		2.55561		2.04007		1.06503		1.26143		0
																							26.214		25.9919		11.4708		11.3418		5.37077		5.51519		2.54934		2.03507		1.06242		1.25834		0
																							26.1497		25.9281		11.4427		11.314		5.35761		5.50167		2.54309		2.03008		1.05982		1.25525		0
																							26.0856		25.8646		11.4147		11.2863		5.34447		5.48818		2.53685		2.0251		1.05722		1.25217		0
																							26.0216		25.8011		11.3867		11.2586		5.33136		5.47472		2.53063		2.02014		1.05463		1.2491		0
																							25.9578		25.7379		11.3588		11.231		5.31829		5.4613		2.52443		2.01518		1.05204		1.24604		0
																							25.8942		25.6748		11.3309		11.2034		5.30525		5.44791		2.51824		2.01024		1.04946		1.24298		0
																							25.8307		25.6118		11.3031		11.176		5.29224		5.43455		2.51207		2.00531		1.04689		1.23994		0
																							25.7673		25.549		11.2754		11.1486		5.27927		5.42123		2.50591		2.0004		1.04432		1.2369		0
																							25.7041		25.4864		11.2478		11.1212		5.26632		5.40793		2.49976		1.99549		1.04176		1.23386		0
																							25.6411		25.4239		11.2202		11.094		5.25341		5.39467		2.49363		1.9906		1.0392		1.23084		0
																							25.5782		25.3615		11.1927		11.0668		5.24053		5.38145		2.48752		1.98572		1.03666		1.22782		0
																							25.5155		25.2994		11.1652		11.0396		5.22768		5.36825		2.48142		1.98085		1.03411		1.22481		0
																							25.453		25.2373		11.1379		11.0126		5.21486		5.35509		2.47533		1.97599		1.03158		1.22181		0
																							25.3906		25.1754		11.1105		10.9856		5.20207		5.34196		2.46926		1.97115		1.02905		1.21881		0
																							25.3283		25.1137		11.0833		10.9586		5.18932		5.32886		2.46321		1.96631		1.02653		1.21582		0
																							25.2662		25.0521		11.0561		10.9318		5.1766		5.31579		2.45717		1.96149		1.02401		1.21284		0
																							25.2042		24.9907		11.029		10.9049		5.1639		5.30276		2.45115		1.95668		1.0215		1.20987		0
																							25.1424		24.9294		11.002		10.8782		5.15124		5.28976		2.44514		1.95189		1.01899		1.2069		0
																							25.0808		24.8683		10.975		10.8515		5.13861		5.27679		2.43914		1.9471		1.0165		1.20394		0
																							25.0193		24.8073		10.9481		10.8249		5.12601		5.26385		2.43316		1.94233		1.014		1.20099		0
																							24.958		24.7465		10.9212		10.7984		5.11344		5.25094		2.42719		1.93756		1.01152		1.19804		0
																							24.8968		24.6858		10.8945		10.7719		5.1009		5.23807		2.42124		1.93281		1.00904		1.19511		0
																							24.8357		24.6253		10.8677		10.7455		5.0884		5.22522		2.41531		1.92807		1.00656		1.19218		0
																							24.7748		24.5649		10.8411		10.7191		5.07592		5.21241		2.40938		1.92335		1.00409		1.18925		0
																							24.7141		24.5047		10.8145		10.6929		5.06347		5.19963		2.40348		1.91863		1.00163		1.18634		0
																							24.6535		24.4446		10.788		10.6666		5.05106		5.18688		2.39758		1.91393		0.999177		1.18343		0
																							24.593		24.3847		10.7616		10.6405		5.03867		5.17416		2.3917		1.90923		0.996727		1.18053		0
																							24.5327		24.3249		10.7352		10.6144		5.02632		5.16148		2.38584		1.90455		0.994283		1.17763		0
																							24.4726		24.2652		10.7088		10.5884		5.01399		5.14882		2.37999		1.89988		0.991845		1.17474		0
																							24.4126		24.2057		10.6826		10.5624		5.0017		5.1362		2.37415		1.89522		0.989413		1.17186		0
																							24.3527		24.1464		10.6564		10.5365		4.98944		5.1236		2.36833		1.89058		0.986987		1.16899		0
																							24.293		24.0872		10.6303		10.5107		4.9772		5.11104		2.36253		1.88594		0.984567		1.16612		0
																							24.2334		24.0281		10.6042		10.4849		4.965		5.09851		2.35673		1.88132		0.982153		1.16327		0
																							24.174		23.9692		10.5782		10.4592		4.95282		5.08601		2.35095		1.8767		0.979745		1.16041		0
																							24.1147		23.9104		10.5523		10.4336		4.94068		5.07354		2.34519		1.8721		0.977342		1.15757		0
																							24.0556		23.8518		10.5264		10.408		4.92857		5.0611		2.33944		1.86751		0.974946		1.15473		0
																							23.9966		23.7933		10.5006		10.3825		4.91648		5.04869		2.3337		1.86293		0.972555		1.1519		0
																							23.9378		23.735		10.4748		10.357		4.90443		5.03631		2.32798		1.85836		0.970171		1.14907		0
																							23.8791		23.6768		10.4491		10.3316		4.8924		5.02396		2.32227		1.85381		0.967792		1.14626		0
																							23.8205		23.6187		10.4235		10.3063		4.88041		5.01164		2.31658		1.84926		0.965419		1.14345		0
																							23.7621		23.5608		10.398		10.281		4.86844		4.99935		2.3109		1.84473		0.963052		1.14064		0
																							23.7039		23.503		10.3725		10.2558		4.8565		4.98709		2.30523		1.8402		0.96069		1.13784		0
																							23.6457		23.4454		10.347		10.2306		4.84459		4.97486		2.29958		1.83569		0.958335		1.13505		0
																							23.5878		23.3879		10.3217		10.2056		4.83272		4.96267		2.29394		1.83119		0.955985		1.13227		0
																							23.5299		23.3306		10.2964		10.1805		4.82087		4.9505		2.28832		1.8267		0.953641		1.1295		0
																							23.4722		23.2734		10.2711		10.1556		4.80904		4.93836		2.28271		1.82222		0.951303		1.12673		0
																							23.4147		23.2163		10.2459		10.1307		4.79725		4.92625		2.27711		1.81775		0.94897		1.12396		0
																							23.3573		23.1594		10.2208		10.1058		4.78549		4.91417		2.27153		1.8133		0.946643		1.12121		0
																							23.3		23.1026		10.1957		10.0811		4.77376		4.90212		2.26596		1.80885		0.944322		1.11846		0
																							23.2429		23.0459		10.1707		10.0563		4.76205		4.8901		2.2604		1.80442		0.942007		1.11572		0
																							23.1859		22.9894		10.1458		10.0317		4.75038		4.87811		2.25486		1.79999		0.939697		1.11298		0
																							23.129		22.9331		10.1209		10.0071		4.73873		4.86615		2.24933		1.79558		0.937393		1.11025		0
																							23.0723		22.8768		10.0961		9.98254		4.72711		4.85422		2.24381		1.79118		0.935094		1.10753		0
																							23.0157		22.8207		10.0714		9.95807		4.71552		4.84232		2.23831		1.78678		0.932802		1.10481		0
																							22.9593		22.7648		10.0467		9.93365		4.70396		4.83044		2.23282		1.7824		0.930514		1.1021		0
																							22.903		22.709		10.022		9.90929		4.69242		4.8186		2.22735		1.77803		0.928233		1.0994		0
																							22.8469		22.6533		9.99746		9.88499		4.68092		4.80679		2.22189		1.77367		0.925957		1.09671		0
																							22.7908		22.5977		9.97294		9.86076		4.66944		4.795		2.21644		1.76932		0.923686		1.09402		0
																							22.735		22.5423		9.94849		9.83658		4.65799		4.78324		2.211		1.76499		0.921422		1.09133		0
																							22.6792		22.4871		9.9241		9.81246		4.64657		4.77151		2.20558		1.76066		0.919162		1.08866		0
																							22.6236		22.4319		9.89976		9.7884		4.63518		4.75981		2.20018		1.75634		0.916909		1.08599		0
																							22.5681		22.3769		9.87549		9.7644		4.62381		4.74814		2.19478		1.75203		0.91466		1.08333		0
																							22.5128		22.3221		9.85127		9.74046		4.61247		4.7365		2.1894		1.74774		0.912418		1.08067		0
																							22.4576		22.2673		9.82712		9.71657		4.60116		4.72489		2.18403		1.74345		0.91018		1.07802		0
																							22.4025		22.2127		9.80302		9.69275		4.58988		4.7133		2.17868		1.73918		0.907949		1.07538		0
																							22.3476		22.1583		9.77899		9.66898		4.57863		4.70175		2.17333		1.73491		0.905722		1.07274		0
																							22.2928		22.1039		9.75501		9.64528		4.5674		4.69022		2.168		1.73066		0.903502		1.07011		0
																							22.2381		22.0497		9.73109		9.62163		4.5562		4.67872		2.16269		1.72642		0.901286		1.06749		0
																							22.1836		21.9957		9.70723		9.59803		4.54503		4.66725		2.15739		1.72218		0.899076		1.06487		0
																							22.1292		21.9417		9.68343		9.5745		4.53389		4.6558		2.1521		1.71796		0.896872		1.06226		0
																							22.075		21.8879		9.65969		9.55102		4.52277		4.64439		2.14682		1.71375		0.894673		1.05965		0
																							22.0208		21.8343		9.636		9.52761		4.51168		4.633		2.14156		1.70955		0.892479		1.05706		0
																							21.9668		21.7807		9.61237		9.50424		4.50062		4.62164		2.1363		1.70535		0.890291		1.05446		0
																							21.913		21.7273		9.5888		9.48094		4.48958		4.61031		2.13107		1.70117		0.888108		1.05188		0
																							21.8593		21.6741		9.56529		9.45769		4.47857		4.599		2.12584		1.697		0.88593		1.0493		0
																							21.8057		21.6209		9.54184		9.4345		4.46759		4.58772		2.12063		1.69284		0.883758		1.04673		0
																							21.7522		21.5679		9.51844		9.41137		4.45664		4.57648		2.11543		1.68869		0.881591		1.04416		0
																							21.6989		21.515		9.4951		9.38829		4.44571		4.56525		2.11024		1.68455		0.879429		1.0416		0
																							21.6457		21.4623		9.47182		9.36527		4.43481		4.55406		2.10507		1.68042		0.877273		1.03905		0
																							21.5926		21.4096		9.4486		9.34231		4.42394		4.54289		2.09991		1.6763		0.875122		1.0365		0
																							21.5396		21.3571		9.42543		9.3194		4.41309		4.53176		2.09476		1.67219		0.872976		1.03396		0
																							21.4868		21.3048		9.40232		9.29655		4.40227		4.52064		2.08962		1.66809		0.870836		1.03142		0
																							21.4341		21.2525		9.37927		9.27376		4.39147		4.50956		2.0845		1.664		0.868701		1.02889		0
																							21.3816		21.2004		9.35627		9.25102		4.38071		4.4985		2.07939		1.65992		0.866571		1.02637		0
																							21.3292		21.1484		9.33333		9.22834		4.36996		4.48747		2.07429		1.65585		0.864446		1.02385		0
																							21.2769		21.0966		9.31044		9.20571		4.35925		4.47647		2.0692		1.65179		0.862326		1.02134		0
																							21.2247		21.0449		9.28761		9.18314		4.34856		4.46549		2.06413		1.64774		0.860212		1.01884		0
																							21.1726		20.9933		9.26484		9.16062		4.3379		4.45454		2.05907		1.6437		0.858103		1.01634		0
																							21.1207		20.9418		9.24212		9.13816		4.32726		4.44362		2.05402		1.63967		0.855999		1.01385		0
																							21.0689		20.8904		9.21946		9.11575		4.31665		4.43273		2.04898		1.63565		0.8539		1.01136		0
																							21.0173		20.8392		9.19686		9.0934		4.30607		4.42186		2.04396		1.63164		0.851806		1.00888		0
																							20.9657		20.7881		9.17431		9.0711		4.29551		4.41101		2.03895		1.62764		0.849717		1.00641		0
																							20.9143		20.7371		9.15181		9.04886		4.28498		4.4002		2.03395		1.62364		0.847634		1.00394		0
																							20.8631		20.6863		9.12937		9.02668		4.27447		4.38941		2.02896		1.61966		0.845556		1.00148		0
																							20.8119		20.6356		9.10699		9.00454		4.26399		4.37865		2.02398		1.61569		0.843482		0.999023		0
																							20.7609		20.585		9.08466		8.98246		4.25353		4.36791		2.01902		1.61173		0.841414		0.996574		0
																							20.71		20.5345		9.06238		8.96044		4.2431		4.3572		2.01407		1.60778		0.839351		0.99413		0
																							20.6592		20.4842		9.04016		8.93847		4.2327		4.34652		2.00913		1.60384		0.837293		0.991693		0

## Sheet: Figure 2G
	FHL1
Concentraion of FHR4 (nM)	1	2	3	4	5	6	7	8		mean (n=8)	std (n=8)	sem (n=8)
500		12.0643	4.08719	15.4856	20.9974	22.542	15.3477	21.6471		16.0245	6.55427	2.34081
250	20	53.3512	9.53678	13.9108	33.0709	28.2974	22.542	26.8235		25.9416	13.4651	4.80896
125	44.7887	19.0349	17.7112	27.0341	52.231	67.3861	40.5276	50.5882		39.9127	17.4818	6.24351
62.5	36.9014	39.4102	40.5995	45.4068	66.1417	92.5659	56.1151	62.5882		54.9661	18.7623	6.70081
31.25	53.8028	58.7131	52.0436	66.9291	91.8635	105.516	82.494	86.1176		74.6849	19.6442	7.01579
15.625	74.3662	76.6756	74.6594	80.8399	104.462	97.3621	97.8417	112.471		89.8347	14.9797	5.3499
7.8125	83.0986	81.2332	76.0218	79.0026	100.787	102.158	100.24	97.8824		90.053	11.161	3.98606
0	100	100	100	100	100	100	100	100		100	0	0
	CFH
Concentraion of FHR4 (nM)	1	2	3	4	5	6	7	8		mean (n=8)	std (n=8)	sem (n=8)
500	62.3529	67.7262	63.7795	60.9023	43.6275	44.1026	47.541	65.3266		56.9198	10.0628	3.59385
250	69.8824	72.6161	72.1785	76.4411	58.8235	64.6154	61.2022	90.4523		70.7764	9.9848	3.566
125	81.6471	77.5061	79.5276	83.4586	59.8039	93.3333	65.0273	64.3216		75.5782	11.4664	4.09515
62.5	88.7059	91.687	89.5013	90.9774	82.3529	87.6923	83.0601	79.8995		86.7346	4.38187	1.56495
31.25	89.6471	94.132	101.575	92.9825	88.7255	73.3333	74.3169	72.8643		85.9471	11.0042	3.93008
15.625	96.9412	100.733	101.312	101.253	96.5686	96.4103	103.279	92.4623		98.62	3.58925	1.28187
7.8125	91.5294	95.11	91.0761	91.4787	101.961	107.692	115.847	100		99.3368	8.93257	3.1902
0	100	100	100	100	100	100	100	100		100	0	0

## Sheet: Figure 2H
					Percentage of C3b α-chain reimaining
FHL-1 conc. (µg)	1	2	3		0.01	0.02	0.03	mean (n=3)	std (n=3)	sem (n=3)
0	15932.7	15905.2	14862.4		0	0	0	0	0	0
0.015625	14380.3	14696	12798.5		90.2569	92.3975	86.1135	89.5893	3.19473	2.12982
0.03125	11883.6	13179.1	11938.6		74.5861	82.8601	80.3278	79.258	4.23948	2.82632
0.0625	9031.86	11041.4	10489.9		56.6876	69.4203	70.5803	65.5627	7.70793	5.13862
0.125	4608.57	6426.45	8213.62		28.9252	40.4046	55.2645	41.5315	13.2057	8.80383
0.25	3527.28	3893.57	5410.15		22.1386	24.4798	36.4017	27.6734	7.64904	5.09936
0.5	3504.64	3777.22	3233.22		21.9965	23.7483	21.7544	22.4998	1.08804	0.725362
1	2804.52	3103.35	2123.15		17.6023	19.5115	14.2854	17.1331	2.64444	1.76296

## Sheet: Figure 2I
Full competition	15482.7	15455.2	14412.4
					Percentage of C3b α-chain reimaining
Molar excess of FHR-4 over FHL-1	1	2	3		0.01	0.02	0.03	mean (n=3)	std (n=3)	sem (n=3)
0	2116.64	2297.22	2543.22		13.671	14.8637	17.6461	15.3936	2.03984	3.87689
0.0123	1504.64	1977.22	2133.22		9.71821	12.7932	14.8013	12.4376	2.56016	3.20374
0.3125	1527.28	2434.57	2410.15		9.86441	15.7524	16.7228	14.1132	3.71142	1.12289
0.63	1508.57	2422.45	2803.62		9.74358	15.674	19.4529	14.9568	4.8942	2.03703
1.25	3031.86	3641.45	4489.91		19.5823	23.5613	31.1532	24.7656	5.87871	7.01191
2.5	7760.57	7119.08	6908.62		50.1242	46.0626	47.9353	48.0407	2.03282	6.13621
5	14578.3	13301	10715.5		94.159	86.0617	74.3494	84.8567	9.95962	7.16444

## Sheet: Figure 3B
cohort	AMD status	FHR-4 levels (µg/ml)	rs10922109	rs570618	rs187328863	rs61818925
Cambridge	case	7.11	AC	GT	CC	GT
Cambridge	case	3.78	AC	GT	CC	TT
Cambridge	case	3.41	AA	GG	CT	TT
Cambridge	case	5.74007	AC	GT	CC	GG
Cambridge	case	5.98	AC	GT	CC	GT
Cambridge	case	5.36	AC	GT	CC	GT
Cambridge	case	11.9251	AC	GG	CC	GT
Cambridge	case	4.5436	CC	GT	CC	GG
Cambridge	case	13.4705	AC	GG	CC	GT
Cambridge	case	20.45	CC	GT	CC	GT
Cambridge	case	1.77658	CC	GT	CC	GG
Cambridge	case	4.07	AC	GG	CC	GT
Cambridge	case	10.55	AC	GG	CC	TT
Cambridge	case	5.69691	AC	GT	CC	GT
Cambridge	case	4.46	CC	TT	CC	GG
Cambridge	case	12.07	CC	TT	CT	GG
Cambridge	case	5.89469	CC	GG	CC	TT
Cambridge	case	19.1677	AC	GT	CT	GG
Cambridge	case	18.8625	CC	GT	CC	GT
Cambridge	case	5.82	CC	GT	CC	GT
Cambridge	case	4.98	AC	GT	CC	GT
Cambridge	case	6.58	CC	TT	CC	GG
Cambridge	case	8.89	CC	GT	CC	GG
Cambridge	case	25.3534	CC	TT	CC	GG
Cambridge	case	13.04	CC	TT	CC	GG
Cambridge	case	9.16	AC	GT	CC	GT
Cambridge	case	6.6	CC	TT	CC	GG
Cambridge	case	10.41	CC	GG	CC	GT
Cambridge	case	10.73	AC	GT	CC	GT
Cambridge	case	16.63	CC	GT	CC	GT
Cambridge	case	16	CC	TT	CT	GG
Cambridge	case	16.4363	CC	TT	CC	GG
Cambridge	case	5.26	CC	GT	CC	GT
Cambridge	case	0.504116	CC	GT	CC	GT
Cambridge	case	5.24	AC	GT	CC	GT
Cambridge	case	2.56537	AA	GG	CC	GT
Cambridge	case	3.7	AA	GG	CC	TT
Cambridge	case	9.98	AC	GT	CC	GG
Cambridge	case	0.504116	CC	TT	CC	GG
Cambridge	case	7.87	AA	GG	CC	GG
Cambridge	case	9.64	CC	GT	CC	GG
Cambridge	case	2.87	AA	GG	CC	TT
Cambridge	case	3.98431	AC	GT	CC	GT
Cambridge	case	8.4	CC	TT	CC	GG
Cambridge	case	12.33	AC	GT	CT	GT
Cambridge	case	19.13	CC	GT	CC	GT
Cambridge	case	4.32	AA	GG	CC	GG
Cambridge	case	5.76824	CC	TT	CC	GG
Cambridge	case	4.26	AC	GT	CC	GG
Cambridge	case	8.22	AC	GG	CC	GG
Cambridge	case	10.41	CC	GG	CC	GT
Cambridge	case	0.504116	CC	TT	CC	GG
Cambridge	case	5.84	AC	GT	CC	GT
Cambridge	case	21.03	CC	GT	CC	GT
Cambridge	case	5.8	CC	TT	CT	GG
Cambridge	case	5.27683	CC	GT	CT	GT
Cambridge	case	1.47233	CC	TT	CC	GG
Cambridge	case	4.64	CC	GT	CC	GG
Cambridge	case	6.51928	CC	TT	CC	GG
Cambridge	case	7.8	CC	GT	CC	GT
Cambridge	case	12	CC	TT	CT	GG
Cambridge	case	11.81	AC	GT	CC	GT
Cambridge	case	5.16857	CC	TT	CC	GG
Cambridge	case	4.34	AC	GG	CC	GG
Cambridge	case	3.6	AC	GT	CC	GG
Cambridge	case	8.37	CC	TT	CT	GG
Cambridge	case	11.93	CC	TT	CC	GG
Cambridge	case	6.64	CC	TT	CC	GG
Cambridge	case	4.17384	AC	GT	CC	GT
Cambridge	case	16.29	AC	GT	CC	GG
Cambridge	case	4.85	CC	TT	CC	GG
Cambridge	case	9.65497	CC	TT	CT	GG
Cambridge	case	0.504116	CC	TT	CC	GT
Cambridge	case	19.17	AC	GG	CC	TT
Cambridge	case	3.48	AC	GT	CC	GT
Cambridge	case	0.504116	AC	GT	CC	GT
Cambridge	case	9.88	CC	GG	CC	GT
Cambridge	case	31.29	CC	TT	CC	GG
Cambridge	case	10.8519	CC	TT	CC	GG
Cambridge	case	4.7189	CC	TT	CC	GG
Cambridge	case	9.55	AC	GT	CT	GG
Cambridge	case	9.2	CC	TT	CC	GG
Cambridge	case	2.26	AC	GT	CC	GT
Cambridge	case	6.27608	CC	TT	CC	GG
Cambridge	case	8.38	AC	GG	CC	TT
Cambridge	case	12.1737	CC	TT	CC	GG
Cambridge	case	10.68	AC	GT	CC	GT
Cambridge	case	5.68	CC	TT	CC	GT
Cambridge	case	5.87	CC	GT	CC	GT
Cambridge	case	19.78	CC	TT	CT	GG
Cambridge	case	16.93	CC	TT	CC	GG
Cambridge	case	7.04	CC	GT	CC	GT
Cambridge	case	7.37122	AC	GG	CC	GT
Cambridge	case	17.09	CC	TT	CT	GG
Cambridge	case	0.974626	CC	TT	CC	GG
Cambridge	case	2.46053	CC	TT	CC	GG
Cambridge	case	10.29	CC	TT	CC	GG
Cambridge	case	0.504116	AC	GT	CC	GT
Cambridge	case	4.54	CC	TT	CT	GT
Cambridge	case	4.43	AA	GG	CC	TT
Cambridge	case	7.21	AC	GT	CC	GT
Cambridge	case	5.96	CC	GT	CC	GT
Cambridge	case	4.59	AC	GT	CC	GT
Cambridge	case	5.63	CC	GT	CC	GG
Cambridge	case	3.64	AC	GT	CC	GT
Cambridge	case	2.34692	AC	GT	CC	GG
Cambridge	case	9.99944	AC	GT	CC	GT
Cambridge	case	6.96	CC	GT	CC	GT
Cambridge	case	8.46	CC	GT	CC	GT
Cambridge	case	11.2404	CC	GT	CC	GT
Cambridge	case	5.44522	CC	GT	CC	GT
Cambridge	case	4.73	AC	GT	CC	GT
Cambridge	case	3.83	AC	GG	CC	TT
Cambridge	case	5.59	AA	GG	CC	GG
Cambridge	case	25.7447	CC	TT	CC	GG
Cambridge	case	7.57	AC	GG	CC	GT
Cambridge	case	13.98	CC	GT	CC	GT
Cambridge	case	7.84	CC	GT	CC	GG
Cambridge	case	17.25	CC	GT	CT	GG
Cambridge	case	8.91	CC	TT	CC	GG
Cambridge	case	3.63	CC	TT	CC	GG
Cambridge	case	5.93	CC	GT	CC	GT
Cambridge	case	5.99	AC	GG	CC	GT
Cambridge	case	12.52	CC	GT	CC	GG
Cambridge	case	10.65	CC	GT	CC	GT
Cambridge	case	6.98	CC	TT	CC	GG
Cambridge	case	16.45	CC	TT	CC	GG
Cambridge	case	4.56206	CC	GT	CC	GG
Cambridge	case	8.31	CC	TT	CC	GG
Cambridge	case	9.05	CC	GT	CC	GT
Cambridge	case	5.64	AC	GT	CC	GG
Cambridge	case	5.72	CC	GT	CC	GG
Cambridge	case	17.6	CC	GT	CC	GT
Cambridge	case	5.10905	CC	GT	CC	GG
Cambridge	case	20.97	CC	TT	CC	GG
Cambridge	case	7.56	CC	TT	CC	GG
Cambridge	case	8.86	AC	GT	CC	GT
Cambridge	case	7.68364	CC	TT	CC	GG
Cambridge	case	3.43	AC	GT	CC	GG
Cambridge	case	1.45964	CC	TT	CC	GG
Cambridge	case	5.94215	AC	GT	CC	GG
Cambridge	case	7.91	AC	GT	CC	GT
Cambridge	case	31.6052	CC	TT	CC	GG
Cambridge	case	10.61	CC	GG	CC	GG
Cambridge	case	9.24829	CC	GT	CC	GT
Cambridge	case	5.73	CC	GT	CC	GT
Cambridge	case	2.96	AC	GT	CC	GG
Cambridge	case	8.12191	CC	TT	CC	GG
Cambridge	case	2.32	CC	TT	CC	GG
Cambridge	case	18.1	CC	TT	CC	GT
Cambridge	case	13.2365	CC	GT	CC	GT
Cambridge	case	9.81	CC	TT	CC	GG
Cambridge	case	19.204	CC	GT	CC	GT
Cambridge	case	6.62	AC	GT	CC	GG
Cambridge	case	8.02	CC	GT	CC	GT
Cambridge	case	3.98431	AC	GG	CC	GT
Cambridge	case	1.21313	CC	TT	CC	GG
Cambridge	case	7.0969	CC	TT	CC	GG
Cambridge	case	7.93	CC	TT	CT	GG
Cambridge	case	4.44	AA	GG	CC	TT
Cambridge	case	28.3924	CC	GT	CC	GT
Cambridge	case	8.56	AC	GT	CC	GG
Cambridge	case	9.04	CC	TT	CC	GG
Cambridge	case	15.2571	AC	GT	CT	GT
Cambridge	case	10.04	CC	GT	CC	GG
Cambridge	case	14.4516	CC	TT	CC	GG
Cambridge	case	3.44	AC	GT	CC	GT
Cambridge	case	8.83	CC	TT	CC	GG
Cambridge	case	7.915	CC	TT	CC	GG
Cambridge	case	9.25	CC	GT	CC	GT
Cambridge	case	4.62254	AC	GT	CC	GG
Cambridge	case	12.58	CC	GT	CC	GT
Cambridge	case	6.23	CC	GT	CC	GG
Cambridge	case	6.98	CC	TT	CC	GG
Cambridge	case	7.12	CC	GT	CC	GT
Cambridge	case	9.2819	CC	TT	CC	GG
Cambridge	case	2.53	AC	GT	CC	GT
Cambridge	case	7.15	CC	GG	CC	GT
Cambridge	case	27.79	CC	TT	CC	GG
Cambridge	case	3.92623	AC	GG	CC	TT
Cambridge	case	3.59	AC	GG	CC	TT
Cambridge	case	8.45136	CC	TT	CC	GG
Cambridge	case	11.65	CC	GT	CC	GG
Cambridge	case	11.01	AC	GT	CC	GT
Cambridge	case	1.94	CC	TT	CC	GG
Cambridge	case	4.37	AC	GT	CC	GG
Cambridge	case	9.78	CC	TT	CC	GG
Cambridge	case	20.5393	CC	TT	CC	GG
Cambridge	case	7.1	AC	GT	CC	GG
Cambridge	case	4.5497	CC	GT	CC	GG
Cambridge	case	9.38	CC	TT	TT	GG
Cambridge	case	11.06	CC	TT	CC	GG
Cambridge	case	9.41	AC	GT	CC	GG
Cambridge	case	6.88	AC	GG	CC	GT
Cambridge	case	1.41	AC	GT	CC	GT
Cambridge	case	5.56	AC	GG	CC	TT
Cambridge	case	5.26	CC	TT	CC	GG
Cambridge	case	5.42	AC	GT	CC	GT
Cambridge	case	5.01058	AC	GT	CC	GG
Cambridge	case	17.18	CC	GT	CC	GT
Cambridge	case	4.41327	CC	TT	CC	GG
Cambridge	case	2.26303	CC	TT	CC	GT
Cambridge	case	10.9805	CC	TT	CC	GG
Cambridge	case	13.796	CC	TT	CC	GG
Cambridge	case	1.72	AC	GG	CC	TT
Cambridge	case	11.99	CC	GT	CC	GT
Cambridge	case	4.3	AC	GT	CC	GT
Cambridge	case	8.37	CC	GT	CT	GT
Cambridge	case	13.73	CC	GG	CC	GT
Cambridge	case	2.22	AC	GT	CC	GT
Cambridge	case	5.68	AC	GT	CC	GT
Cambridge	case	2.96861	CC	TT	CC	GG
Cambridge	case	8.92	CC	TT	CT	GG
Cambridge	case	10.2628	AC	GT	CT	GG
Cambridge	case	7.67649	CC	TT	CT	GG
Cambridge	case	4.53386	CC	TT	CC	GG
Cambridge	case	3.68368	CC	GT	CC	GT
Cambridge	case	5.30958	AC	GT	CC	GG
Cambridge	case	3.51791	CC	TT	CC	GG
Cambridge	case	4.87	CC	TT	CC	GT
Cambridge	case	6.3688	AC	GG	CC	GT
Cambridge	case	3.98122	CC	TT	CC	GG
Cambridge	case	1.77	CC	TT	CC	GG
Cambridge	case	0.504116	AC	GT	CC	TT
Cambridge	case	20.99	CC	GT	CC	GG
Cambridge	case	0.504116	AA	GG	CC	TT
Cambridge	case	13.7388	CC	GG	CC	GT
Cambridge	case	12.234	CC	TT	CC	GG
Cambridge	case	1.71876	CC	GT	CC	GG
Cambridge	case	3.91889	CC	GT	CC	GT
Cambridge	case	9.82	CC	TT	TT	GG
Cambridge	case	6.74	AC	GT	CC	GT
Cambridge	case	10.89	CC	TT	CC	GG
Cambridge	case	0.504116	AC	GT	CC	GT
Cambridge	case	12.96	CC	TT	CC	GT
Cambridge	case	6.45982	CC	TT	CC	GG
Cambridge	case	8.81496	AC	GT	CC	GT
Cambridge	case	5.32	AA	GG	CC	GT
Cambridge	case	9.29	AC	GT	CC	GT
Cambridge	case	5.24	AC	GG	CC	GT
Cambridge	case	6.67	CC	TT	CC	GG
Cambridge	case	3.99567	AC	GG	CC	GG
Cambridge	case	9.31	CC	GT	CC	GT
Cambridge	case	13.21	AC	GT	CC	GT
Cambridge	case	6.17	AC	GT	CC	GT
Cambridge	case	7.79	CC	TT	CC	GT
Cambridge	case	5.22	CC	TT	CC	GG
Cambridge	case	6.97	CC	TT	CC	GG
Cambridge	case	8.12	AC	GT	CC	GT
Cambridge	case	3.77498	CC	TT	CC	GG
Cambridge	case	10.05	CC	TT	CC	GG
Cambridge	case	6.15	CC	TT	CC	GG
Cambridge	case	8.51	AC	GG	CC	GT
Cambridge	case	7.28	AC	GG	CC	GT
Cambridge	case	10.0874	CC	GT	CC	GT
Cambridge	case	11.57	CC	GT	CC	GT
Cambridge	case	0.79	AC	GT	CC	GT
Cambridge	case	5.32272	AC	GG	CC	GT
Cambridge	case	2.11	AC	GT	CC	GT
Cambridge	case	7.54	AC	GG	CC	GT
Cambridge	case	16.88	CC	TT	CC	GG
Cambridge	case	6.2	AC	GT	CC	GT
Cambridge	case	16.99	CC	GT	CC	GG
Cambridge	case	4.58	AC	GT	CT	GT
Cambridge	case	6.02	CC	TT	CC	GT
Cambridge	case	1.08049	CC	TT	CC	GG
Cambridge	case	14.41	CC	GT	CC	GG
Cambridge	case	7.38625	CC	GT	CC	GG
Cambridge	case	12.79	CC	GT	CC	GT
Cambridge	case	11.81	CC	TT	CC	GG
Cambridge	case	2.39482	AC	GT	CC	GG
Cambridge	case	10.71	AC	GG	CC	GT
Cambridge	case	17.7778	CC	TT	CC	GG
Cambridge	case	6.77	CC	TT	CC	GG
Cambridge	case	2.37	AC	GT	CC	GT
Cambridge	case	20.0404	CC	GT	CC	GT
Cambridge	case	12.92	AC	GG	CC	GG
Cambridge	case	10.59	AC	GT	CC	GT
Cambridge	case	2.44205	CC	TT	CC	GG
Cambridge	case	9.4	CC	TT	CC	GG
Cambridge	case	36.0782	CC	GT	CC	GT
Cambridge	case	4.63	CC	TT	CC	GG
Cambridge	case	5.6822	CC	GG	CC	GT
Cambridge	case	19.72	CC	TT	CC	GG
Cambridge	case	11.52	CC	TT	CC	GG
Cambridge	case	26.57	CC	TT	CC	GG
Cambridge	case	5.98	CC	GT	CC	GT
Cambridge	case	3.79026	CC	TT	CC	GG
Cambridge	case	4.12213	CC	GT	CC	GG
Cambridge	case	19.5	AC	GG	CC	GG
Cambridge	case	9.52	AC	GG	CC	GT
Cambridge	case	18.57	CC	GT	CC	GG
Cambridge	case	3.55	AA	GG	CC	GT
Cambridge	case	12.33	CC	TT	CT	GG
Cambridge	case	23.9014	CC	GT	CC	GT
Cambridge	case	11.23	CC	TT	CC	GG
Cambridge	case	3.05249	CC	GT	CC	GG
Cambridge	case	4.38	AC	GT	CC	GT
Cambridge	case	6.48786	CC	TT	CC	GG
Cambridge	case	7.71	AC	GT	CC	GG
Cambridge	case	9.15	AC	GT	CC	GT
Cambridge	case	8.61828	CC	GT	CC	GG
Cambridge	case	1.91694	CC	TT	CC	GG
Cambridge	case	5.57506	CC	GT	CC	GT
Cambridge	control	5.12	AC	GT	CC	GG
Cambridge	control	3.3	AC	GT	CC	GT
Cambridge	control	14.3398	CC	TT	CC	GG
Cambridge	control	7.41	AC	GT	CC	GG
Cambridge	control	3.61	AA	GG	CC	GG
Cambridge	control	3.37	AA	GG	CC	GT
Cambridge	control	13.16	AC	GT	CC	GT
Cambridge	control	2.27	AA	GG	CC	GT
Cambridge	control	6.43	CC	GT	CC	TT
Cambridge	control	4.38	AC	GT	CC	GT
Cambridge	control	9.99	AC	GT	CC	GG
Cambridge	control	7.07714	CC	TT	CC	GG
Cambridge	control	2.22654	AC	GT	CC	GT
Cambridge	control	8.1	CC	TT	CC	GG
Cambridge	control	2.58	AC	GT	CC	GT
Cambridge	control	3.74	AA	GG	CC	TT
Cambridge	control	4.08	AC	GG	CC	TT
Cambridge	control	2.27	AC	GT	CC	GT
Cambridge	control	0.508139	AA	GG	CC	GT
Cambridge	control	7.76	AC	GT	CC	GG
Cambridge	control	5.56332	CC	TT	CC	GG
Cambridge	control	6.25	AC	GT	CC	GG
Cambridge	control	10.84	AC	GT	CC	GT
Cambridge	control	9.29604	AC	GT	CC	GG
Cambridge	control	16.54	CC	GT	CC	GG
Cambridge	control	7.22	CC	GT	CC	GT
Cambridge	control	4.93	AC	GT	CC	GT
Cambridge	control	8.49	AC	GG	CC	TT
Cambridge	control	6.03	CC	TT	CC	GG
Cambridge	control	6.64	CC	GT	CC	TT
Cambridge	control	14.11	CC	GT	CC	GT
Cambridge	control	3.96595	AA	GG	CC	GT
Cambridge	control	16.61	CC	GT	CC	GT
Cambridge	control	4.97851	AA	GG	CC	GG
Cambridge	control	2.91	AA	GG	CC	GT
Cambridge	control	0.504116	AA	GG	CC	GT
Cambridge	control	19.66	CC	GT	CC	GG
Cambridge	control	9.70478	AA	GG	CC	GT
Cambridge	control	4.62501	AC	GT	CC	GT
Cambridge	control	4.48	AC	GG	CC	TT
Cambridge	control	21.33	CC	TT	CC	GG
Cambridge	control	12.6	CC	TT	CC	GT
Cambridge	control	6.53	AC	GT	CC	GT
Cambridge	control	17.6034	CC	GT	CC	GG
Cambridge	control	7.63173	AA	GG	CC	GT
Cambridge	control	1.17238	CC	TT	CC	GT
Cambridge	control	2.80459	AA	GG	CC	GT
Cambridge	control	0.504116	CC	GT	CC	GT
Cambridge	control	4.75	AC	GT	CC	GT
Cambridge	control	2.52438	CC	GT	CC	GG
Cambridge	control	4.94	CC	GT	CC	GG
Cambridge	control	6.98	AC	GT	CC	GT
Cambridge	control	4.09	AC	GG	CC	TT
Cambridge	control	13.4349	CC	GG	CC	GT
Cambridge	control	6.02476	AC	GT	CC	GG
Cambridge	control	3.77	AA	GG	CC	GT
Cambridge	control	6.02	CC	GT	CC	GT
Cambridge	control	0.504116	CC	GT	CC	GG
Cambridge	control	11.66	CC	TT	CC	GG
Cambridge	control	14.98	AC	GT	CC	GG
Cambridge	control	13.29	CC	TT	CC	GG
Cambridge	control	3.41414	AC	GT	CC	GT
Cambridge	control	6.27	CC	GG	CC	GT
Cambridge	control	27.91	CC	GT	CC	GG
Cambridge	control	1.53497	AC	GG	CC	GG
Cambridge	control	5.14	AC	GG	CC	TT
Cambridge	control	0.504116	AC	GG	CC	TT
Cambridge	control	3.15	AA	GG	CC	GT
Cambridge	control	3.43365	AA	GG	CC	GG
Cambridge	control	6.95	AC	GG	CC	TT
Cambridge	control	0.79507	AC	GG	CC	GT
Cambridge	control	8.25	CC	TT	CC	GG
Cambridge	control	7.74602	AC	GG	CC	GG
Cambridge	control	7.03	AC	GG	CC	GT
Cambridge	control	4.02	AA	GG	CC	GT
Cambridge	control	1.55205	AC	GG	CC	TT
Cambridge	control	3.90895	AC	GT	CC	GG
Cambridge	control	3.41	AA	GG	CC	TT
Cambridge	control	8.27	AC	GG	CC	GG
Cambridge	control	6.29	AC	GT	CC	GG
Cambridge	control	1.4097	AC	GT	CC	GT
Cambridge	control	6.22309	CC	TT	CC	GG
Cambridge	control	1.89846	AA	GG	CC	GT
Cambridge	control	2.72393	AC	GT	CC	GT
Cambridge	control	7.37	CC	GT	CC	GG
Cambridge	control	8.88906	AA	GG	CC	GG
Cambridge	control	3.35	CC	TT	CC	GG
Cambridge	control	8.02	AC	GT	CC	GG
Cambridge	control	3.61937	AC	GG	CC	GT
Cambridge	control	11.92	CC	TT	CC	GG
Cambridge	control	12.3031	CC	TT	CC	GG
Cambridge	control	11.28	AC	GT	CC	GT
Cambridge	control	4.59	AC	GG	CC	TT
Cambridge	control	7.72	AC	GG	CC	GT
Cambridge	control	4.20819	CC	GT	CC	GG
Cambridge	control	8.36	AC	GG	CC	GT
Cambridge	control	9.28	CC	GG	CC	GT
Cambridge	control	16.2957	CC	GT	CC	GT
Cambridge	control	4.3	AA	GG	CC	GT
Cambridge	control	4.4	AA	GG	CC	GT
Cambridge	control	4.05866	CC	TT	CC	GT
Cambridge	control	3.73	CC	GT	CC	TT
Cambridge	control	2.5	AA	GG	CC	GT
Cambridge	control	9.58	CC	TT	CC	GG
Cambridge	control	6.19	CC	TT	CC	GG
Cambridge	control	7.14	AC	GG	CC	GT
Cambridge	control	5.23	AC	GT	CC	GT
Cambridge	control	2.69423	AC	GT	CC	GG
Cambridge	control	6.82	AC	GG	CC	TT
Cambridge	control	10.8042	AC	GT	CC	GT
Cambridge	control	7.78	AC	GT	CC	GG
Cambridge	control	3.28	AA	GG	CC	TT
Cambridge	control	3.2	AA	GG	CC	GT
Cambridge	control	13.7955	AC	GG	CC	TT
Cambridge	control	12.05	AC	GT	CC	GT
Cambridge	control	6	AC	GG	CC	GG
Cambridge	control	5.54	AC	GT	CC	GT
Cambridge	control	7.43717	CC	TT	CC	GG
Cambridge	control	7.18	CC	GT	CC	GG
Cambridge	control	4.7	AA	GG	CC	GT
Cambridge	control	6.20988	AC	GT	CC	GT
Cambridge	control	6.37	AC	GG	CC	GT
Cambridge	control	7.49	AC	GG	CC	GT
Cambridge	control	10.4748	CC	TT	CC	GG
Cambridge	control	11.76	AC	GT	CC	GT
Cambridge	control	2.4527	AC	GT	CC	GT
Cambridge	control	14.2	CC	GT	CC	GT
Cambridge	control	7.87455	AC	GT	CC	GT
Cambridge	control	9.4	CC	GT	CC	GT
Cambridge	control	9.05	AA	GG	CC	GG
Cambridge	control	1.25486	CC	GT	CC	GT
Cambridge	control	12	CC	TT	CC	GG
Cambridge	control	8.16	CC	TT	CC	GG
Cambridge	control	8.6	AC	GG	CC	TT
Cambridge	control	1.6939	CC	GG	CC	GT
Cambridge	control	9.57	AC	GG	CC	GT
Cambridge	control	3.28005	AC	GT	CC	GG
Cambridge	control	1.43738	AC	GT	CC	TT
Cambridge	control	15.69	AC	GT	CC	GG
Cambridge	control	6.24773	CC	GT	CC	GT
Cambridge	control	5.38	AC	GG	CC	TT
Cambridge	control	4.6	AA	GG	CC	TT
Cambridge	control	8.13	AC	GT	CC	GG
Cambridge	control	6.17198	CC	TT	CC	GG
Cambridge	control	4.58	AC	GG	CC	TT
Cambridge	control	4.94	AC	GG	CC	GT
Cambridge	control	6.36	AC	GG	CC	TT
Cambridge	control	8.21	CC	TT	CC	GG
Cambridge	control	3.25049	AC	GG	CC	GT
Cambridge	control	9.64	CC	GG	CC	GT
Cambridge	control	4.16	AA	GG	CT	GT
Cambridge	control	14.06	CC	GT	CC	GT
Cambridge	control	13.3413	AC	GG	CC	TT
Cambridge	control	5.04635	AC	GT	CC	GG
Cambridge	control	0.504116	AC	GG	CC	GT
Cambridge	control	0.504116	AA	GG	CC	GT
Cambridge	control	15.8247	CC	GT	CC	GG
Cambridge	control	19.57	CC	TT	CC	GG
Cambridge	control	13.47	CC	TT	CC	GG
Cambridge	control	3.46048	AC	GT	CC	GG
Cambridge	control	14.772	AC	GG	CC	GT
Cambridge	control	11.79	AC	GT	CC	GT
Cambridge	control	12.21	AC	GT	CC	GG
Cambridge	control	6.44	AC	GT	CC	TT
Cambridge	control	17.23	AC	GT	CC	GT
Cambridge	control	15.1575	AC	GG	CC	GT
Cambridge	control	1.49648	CC	TT	CC	GT
Cambridge	control	5.18846	AC	GG	CC	TT
Cambridge	control	11.44	AC	GG	CC	GT
Cambridge	control	1.02	AA	GG	CC	TT
Cambridge	control	1.6939	CC	GG	CC	GT
Cambridge	control	0.804904	AC	GT	CC	GT
Cambridge	control	14.4523	CC	TT	CC	GG
Cambridge	control	2.75244	AA	GG	CC	GT
Cambridge	control	10.32	AC	GG	CC	TT
Cambridge	control	4.3	AA	GG	CC	GT
Cambridge	control	7.65	CC	TT	CC	GG
Cambridge	control	7.35	CC	GT	CC	GT
Cambridge	control	11.34	CC	GG	CC	GT
Cambridge	control	11.8016	CC	GG	CC	GG
Cambridge	control	8.77675	CC	TT	CC	GG
Cambridge	control	14.32	CC	GT	CC	GG
Cambridge	control	7.48	AA	GG	CC	GG
Cambridge	control	6.583	AA	GG	CC	TT
Cambridge	control	9.82	AC	GT	CC	GT
Cambridge	control	3.67	AC	GG	CC	GT
Cambridge	control	11.66	CC	GT	CC	GG
Cambridge	control	8.62	CC	GT	CC	GT
Cambridge	control	3	AA	GG	CC	GT
Cambridge	control	8.17	CC	TT	CC	GG
Cambridge	control	0.504116	AA	GG	CC	GT
Cambridge	control	13.22	AC	GT	CC	GT
Cambridge	control	1.05793	AA	GG	CC	TT
Cambridge	control	5.41	AC	GT	CC	GG
Cambridge	control	18.8206	CC	GG	CC	TT
Cambridge	control	5.11	AC	GT	CC	GT
Cambridge	control	7.04	AC	GT	CC	GT
Cambridge	control	5.04976	AC	GG	CC	GG
Cambridge	control	5.69	AC	GT	CC	GG
Cambridge	control	9.03	CC	GT	CC	GG
Cambridge	control	5.06	AC	GT	CC	GG
Cambridge	control	6.61	AC	GG	CC	GG
Cambridge	control	7.33	CC	GT	CC	GT
Cambridge	control	1.18495	AC	GT	CC	GT
Cambridge	control	6.2247	AC	GG	CC	TT
Cambridge	control	9	AC	GG	CC	GG
Cambridge	control	12.34	CC	TT	CT	GG
Cambridge	control	9.81	AC	GT	CC	GT
Cambridge	control	9.83	AC	GT	CC	GG
Cambridge	control	1.15333	CC	GT	CC	GG
Cambridge	control	2.74222	AC	GT	CT	GG
Cambridge	control	5.26579	AA	GG	CC	TT
Cambridge	control	8.25	AC	GT	CC	GG
Cambridge	control	12.21	CC	GT	CC	GG
EUGENDA	case	6.87	CC	TT	CC	GG
EUGENDA	case	3.56	AC	GT	CC	GG
EUGENDA	case	4.29	AC	GT	CC	GT
EUGENDA	case	6.61	CC	GT	CC	GT
EUGENDA	case	5.05	CC	GT	CC	GT
EUGENDA	case	9.29	CC	GT	CC	GT
EUGENDA	case	5.71	CC	GT	CC	GT
EUGENDA	case	5.23	CC	GT	CC	GT
EUGENDA	case	4.12	AC	GT	CC	GG
EUGENDA	case	4.53	CC	GT	CC	GT
EUGENDA	case	12.33	CC	GT	CC	GT
EUGENDA	case	3.77	AA	GG	CC	TT
EUGENDA	case	2.54	AC	GT	CC	GT
EUGENDA	case	6.46	AA	GG	CC	GT
EUGENDA	case	6.31	AC	GT	CC	GT
EUGENDA	case	7.73	CC	GT	CC	GT
EUGENDA	case	1.89	AC	GT	CC	TT
EUGENDA	case	8.05	CC	GT	CC	GT
EUGENDA	case	5.04	CC	GT	CC	GG
EUGENDA	case	6.41	AC	GT	CC	GG
EUGENDA	case	8.18	AA	GG	CC	GT
EUGENDA	case	12.79	CC	TT	CC	GT
EUGENDA	case	18.66	CC	TT	CC	GG
EUGENDA	case	9.7	CC	TT	CC	GG
EUGENDA	case	5.2	AC	GT	CC	GG
EUGENDA	case	5.54	AC	GT	CC	GT
EUGENDA	case	5.95	AC	GT	CC	GT
EUGENDA	case	15.33	CC	GT	CC	GG
EUGENDA	case	8.74	CC	TT	CC	GG
EUGENDA	case	10.45	CC	GT	CC	GT
EUGENDA	case	11.04	CC	GG	CC	GG
EUGENDA	case	6.48	AC	GT	CT	GT
EUGENDA	case	12.95	CC	TT	CC	GG
EUGENDA	case	8.12	AA	GG	CC	GT
EUGENDA	case	3.47	CC	GT	CC	GT
EUGENDA	case	4.92	AC	GT	CC	GT
EUGENDA	case	2.72	AA	GG	CC	TT
EUGENDA	case	7.82	CC	TT	CC	GG
EUGENDA	case	9.38	CC	TT	TT	GG
EUGENDA	case	14.98	CC	TT	CC	GG
EUGENDA	case	12.97	CC	GT	CC	GT
EUGENDA	case	6.56	CC	GT	CC	GT
EUGENDA	case	5.71	CC	TT	CT	GG
EUGENDA	case	8.47	CC	GG	CC	TT
EUGENDA	case	4.36	CC	GT	CT	TT
EUGENDA	case	3.26	AC	GT	CC	GT
EUGENDA	case	6.02	AC	GT	CC	GT
EUGENDA	case	1.88	AA	GG	CC	TT
EUGENDA	case	4.08	AA	GG	CC	GT
EUGENDA	case	6.69	AC	GT	CC	GT
EUGENDA	case	6.51	CC	TT	CC	GG
EUGENDA	case	6.88	AA	GG	CC	TT
EUGENDA	case	11.83	CC	TT	CC	GG
EUGENDA	case	8.96	AC	GT	CC	GG
EUGENDA	case	8.37	CC	TT	CC	GG
EUGENDA	case	9.38	CC	TT	CC	GG
EUGENDA	case	9.55	CC	GG	CC	TT
EUGENDA	case	10.48	AC	GG	CC	GG
EUGENDA	case	6.35	CC	GT	CC	GG
EUGENDA	case	13.63	CC	TT	CT	GG
EUGENDA	case	8.83	AC	GG	CC	TT
EUGENDA	case	21.22	CC	TT	CC	GG
EUGENDA	case	2.78	AC	GT	CC	GT
EUGENDA	case	6.13	CC	TT	CC	GG
EUGENDA	case	13.19	CC	TT	CC	GG
EUGENDA	case	3.59	AC	GT	CC	GT
EUGENDA	case	6.96	AC	GG	CC	GG
EUGENDA	case	4.87	CC	GT	CC	GT
EUGENDA	case	4.28	AC	GT	CC	GG
EUGENDA	case	14.68	CC	GT	CC	GT
EUGENDA	case	5.39	CC	TT	CC	GT
EUGENDA	case	3.2	CC	TT	CT	GG
EUGENDA	case	4.89	AA	GG	CC	GT
EUGENDA	case	11.26	CC	TT	CC	GG
EUGENDA	case	8.5	AC	GT	CC	GT
EUGENDA	case	6.05	CC	GT	CC	GT
EUGENDA	case	12.74	CC	TT	CC	GG
EUGENDA	case	14.54	CC	TT	CT	GG
EUGENDA	case	12	CC	TT	CC	GG
EUGENDA	case	13.74	CC	TT	CC	GG
EUGENDA	case	10.33	CC	GT	CC	GT
EUGENDA	case	6.69	AC	GT	CC	GG
EUGENDA	case	7.01	CC	GG	CC	TT
EUGENDA	case	8.3	CC	GT	CC	GT
EUGENDA	case	6.38	CC	GG	CC	TT
EUGENDA	case	8.22	CC	TT	CC	GG
EUGENDA	case	13.33	CC	GT	CC	GG
EUGENDA	case	12.07	AC	GT	CC	GT
EUGENDA	case	19.54	CC	TT	CC	GG
EUGENDA	case	16.05	CC	TT	CC	GG
EUGENDA	case	4.48	CC	TT	CC	GG
EUGENDA	control	5.96	CC	TT	CC	GG
EUGENDA	control	1.92	AC	GT	CC	GG
EUGENDA	control	6.05	AC	GG	CC	GT
EUGENDA	control	12.75	AC	GG	CC	GG
EUGENDA	control	5.35	CC	GT	CC	GG
EUGENDA	control	8.75	AC	GT	CC	GG
EUGENDA	control	5.31	CC	TT	CC	GG
EUGENDA	control	5.96	AA	GG	CC	GG
EUGENDA	control	5.18	AC	GG	CC	TT
EUGENDA	control	4.96	AC	GT	CC	GT
EUGENDA	control	3.26	AA	GG	CC	TT
EUGENDA	control	6.17	CC	GT	CC	GT
EUGENDA	control	4.34	AA	GG	CC	GT
EUGENDA	control	10.14	CC	GT	CC	GG
EUGENDA	control	7.77	CC	GG	CC	TT
EUGENDA	control	7.03	CC	TT	CC	GG
EUGENDA	control	3.61	AA	GG	CC	GT
EUGENDA	control	4.69	AA	GG	CC	GT
EUGENDA	control	7.43	CC	TT	CC	GG
EUGENDA	control	5	AC	GG	CC	GT
EUGENDA	control	17.3	CC	GT	CC	GG
EUGENDA	control	13.39	CC	TT	CC	GG
EUGENDA	control	9.26	AC	GT	CT	GT
EUGENDA	control	6.84	AC	GG	CC	GT
EUGENDA	control	8.09	AC	GT	CC	GG
EUGENDA	control	8.36	AC	GT	CC	GG
EUGENDA	control	2.74	AC	GT	CC	GT
EUGENDA	control	12.65	CC	TT	CC	GG
EUGENDA	control	7.33	AA	GG	CC	GT
EUGENDA	control	6.42	CC	GT	CC	GT
EUGENDA	control	3.49	CC	GT	CC	GT
EUGENDA	control	8.06	AC	GT	CC	GG
EUGENDA	control	4.19	CC	GT	CC	GG
EUGENDA	control	8.26	CC	TT	CC	GG
EUGENDA	control	5.21	AC	GG	CC	GT
EUGENDA	control	6.79	CC	TT	CC	GG
EUGENDA	control	13.91	AC	GT	CC	GG
EUGENDA	control	15.6	CC	TT	CT	GG
EUGENDA	control	2.54	AC	GT	CC	GG
EUGENDA	control	6.07	CC	GT	CC	GG
EUGENDA	control	5.96	AC	GG	CC	GT
EUGENDA	control	9.9	CC	TT	CC	GG
EUGENDA	control	5.84	AC	GT	CC	GG
EUGENDA	control	9.12	CC	GT	CC	GT
EUGENDA	control	5.19	AC	GT	CC	GG
EUGENDA	control	3.91	AA	GG	CC	TT
EUGENDA	control	6.06	CC	TT	CC	GG
EUGENDA	control	5.4	AC	GT	CC	GG
EUGENDA	control	2.68	AA	GG	CC	TT
EUGENDA	control	7.2	AC	GG	CC	GT
EUGENDA	control	21.35	CC	GT	CC	GG
EUGENDA	control	8.6	CC	TT	CC	GG
EUGENDA	control	11.45	CC	TT	CC	GG
EUGENDA	control	7.72	CC	GT	CC	GT
EUGENDA	control	3.65	AA	GG	CC	GT
EUGENDA	control	3.18	AC	GT	CC	GT
EUGENDA	control	3.65	AC	GT	CC	GT
EUGENDA	control	6.51	CC	GT	CC	GG
EUGENDA	control	8.77	CC	GG	CC	TT
EUGENDA	control	3.2	AA	GG	CC	TT
EUGENDA	control	5.88	CC	TT	CC	GG
EUGENDA	control	13.9	AC	GG	CC	GT
EUGENDA	control	3.68	AA	GG	CC	GT
EUGENDA	control	3.57	AA	GG	CC	GT
EUGENDA	control	11.98	AC	GT	CC	GT
EUGENDA	control	2.77	AA	GG	CC	GT
EUGENDA	control	4.64	AC	GT	CC	GG
EUGENDA	control	3.98	AC	GT	CC	GG
EUGENDA	control	4.03	AC	GG	CC	GT
EUGENDA	control	9.07	AC	GT	CC	GT
EUGENDA	control	8.23	AC	GT	CC	GT
EUGENDA	control	6.74	AC	GT	CC	GT
EUGENDA	control	8.36	AC	GT	CC	GT
EUGENDA	control	2.8	AA	GG	CC	GT
EUGENDA	control	2.35	AA	GG	CC	GT
EUGENDA	control	6.09	AC	GG	CC	GT
EUGENDA	control	4.72	AA	GG	CC	TT
EUGENDA	control	4.48	AC	GG	CC	GT
EUGENDA	control	5.44	AC	GG	CC	GT
EUGENDA	control	4.14	AA	GG	CC	GT
EUGENDA	control	5.17	AA	GG	CC	TT
EUGENDA	control	4.78	AC	GG	CC	GT
EUGENDA	control	5.34	AC	GG	CC	TT
EUGENDA	control	2.8	AA	GG	CC	GG
EUGENDA	control	5.53	AA	GG	CC	GG
EUGENDA	control	7.63	AC	GT	CC	GT
EUGENDA	control	7.32	AC	GG	CC	GT
EUGENDA	control	4.14	AC	GT	CC	GT
EUGENDA	control	8.8	AC	GG	CC	GT
EUGENDA	control	14.84	CC	GT	CC	GG
EUGENDA	control	9.54	CC	TT	CT	GG
EUGENDA	control	3.7	CC	GT	CC	GT
EUGENDA	control	9.13	AC	GG	CC	GT
EUGENDA	control	8.05	AC	GG	CC	GT
EUGENDA	control	8.05	AC	GT	CC	GG
EUGENDA	control	6.45	CC	GT	CC	GT
EUGENDA	control	8	AC	GG	CC	GT
EUGENDA	control	8.92	CC	GG	CC	GT
EUGENDA	control	10.27	CC	GG	CC	GG
EUGENDA	control	3	AC	GT	CC	GT
EUGENDA	control	3.35	AA	GG	CC	GT
EUGENDA	control	7.23	CC	GT	CC	GT
EUGENDA	control	12.18	CC	GT	CC	GG
EUGENDA	control	7.18	AC	GT	CT	GG
EUGENDA	control	4.31	AA	GG	CC	GT
EUGENDA	control	8.55	CC	GT	CT	GT
EUGENDA	control	5.13	CC	GT	CC	GT
EUGENDA	control	2.23	AC	GT	CC	GT
EUGENDA	control	7.67	AC	GG	CC	GT
EUGENDA	control	14.78	CC	TT	CT	GG
EUGENDA	control	3.41	AC	GG	CC	GT
EUGENDA	control	2.88	AA	GG	CC	GT
EUGENDA	control	4.55	AC	GT	CC	GG
EUGENDA	control	8.81	AC	GG	CC	GT
EUGENDA	control	2.85	AA	GG	CC	GT
EUGENDA	control	12.27	AC	GG	CC	GG
EUGENDA	control	6.72	CC	GG	CC	TT
EUGENDA	control	11.93	CC	GG	CC	GT
EUGENDA	control	9.7	AC	GT	CC	GT
EUGENDA	control	4.99	AC	GT	CC	GG
EUGENDA	control	8.24	AC	GG	CC	GT
EUGENDA	control	8.05	AC	GG	CC	TT
EUGENDA	control	5.7	AC	GT	CC	GT
EUGENDA	control	5.08	CC	TT	CC	GG
EUGENDA	control	5.17	CC	GT	CC	GG
EUGENDA	control	4.98	CC	GT	CC	GT
EUGENDA	control	6.13	AC	GG	CC	TT
EUGENDA	control	5.99	AC	GT	CC	GT
EUGENDA	control	3.06	AA	GG	CC	GT
EUGENDA	control	2.94	AA	GG	CC	GT
EUGENDA	control	5.66	CC	GT	CC	TT
EUGENDA	control	9	AC	GG	CC	GT
EUGENDA	control	4.41	CC	GT	CC	GT
EUGENDA	control	7.25	AC	GG	CC	GT
EUGENDA	control	4.33	AC	GT	CC	GG
EUGENDA	control	3.55	AA	GG	CC	GT
EUGENDA	control	7.93	CC	GT	CC	GG
EUGENDA	control	1.78	AA	GG	CC	TT
EUGENDA	control	4.51	AC	GT	CC	GT
EUGENDA	control	11.21	AC	GT	CC	GG
EUGENDA	control	11.55	CC	TT	CC	GG
EUGENDA	control	8.71	AC	GG	CC	GT
EUGENDA	control	4.34	AC	GT	CC	GT
EUGENDA	control	9.19	CC	GG	CC	GT
EUGENDA	control	10.47	AC	GT	CC	GG
EUGENDA	control	3.06	AA	GG	CC	GG
EUGENDA	control	8.14	CC	GT	CC	GT
EUGENDA	control	3.22	AA	GG	CC	GT
EUGENDA	control	6.41	AC	GT	CC	GG
EUGENDA	control	3.12	AC	GT	CC	GT
EUGENDA	control	1.5	CC	TT	CC	GG
EUGENDA	control	13.2	CC	TT	CC	GT
EUGENDA	control	31.64	CC	GT	CC	GG
EUGENDA	control	1.98	AA	GG	CC	GT
EUGENDA	control	9.98	CC	GG	CC	TT
EUGENDA	control	5.15	AA	GG	CC	TT
EUGENDA	control	6.72	AC	GG	CC	TT
EUGENDA	control	6.14	AC	GG	CC	TT
EUGENDA	control	14.87	CC	TT	CC	GG
EUGENDA	case	14.32	CC	TT	CC	GT
EUGENDA	case	3.84	CC	TT	CC	GG
EUGENDA	case	6.3	CC	GT	CC	GT
EUGENDA	case	1.91	AA	GG	CC	GT
EUGENDA	case	4.39	AC	GT	CC	GT
EUGENDA	case	10.52	CC	TT	CC	GG
EUGENDA	case	14.43	CC	TT	CC	GG
EUGENDA	case	6.9	AC	GG	CC	GT
EUGENDA	case	4.84	AC	GG	CC	GG
EUGENDA	case	9.02	CC	GG	CC	GT
EUGENDA	case	12.38	CC	TT	CT	GG
EUGENDA	case	16.75	CC	GT	CT	GT
EUGENDA	case	8.2	CC	GG	CC	GG
EUGENDA	case	2.58	AC	GT	CC	GG
EUGENDA	case	5.45	CC	GT	CC	GT
EUGENDA	case	9.82	CC	TT	CC	GG
EUGENDA	case	11.88	CC	TT	CC	GG
EUGENDA	case	4.38	CC	TT	CT	GG
EUGENDA	case	13.87	CC	TT	CC	GG
EUGENDA	case	11.82	CC	GG	CC	TT
EUGENDA	case	7.26	AC	GG	CC	GT
EUGENDA	case	2.7	AA	GG	CC	GT
EUGENDA	case	5.6	AA	GG	CC	GT
EUGENDA	case	6.41	AC	GG	CC	GT
EUGENDA	case	11.33	AC	GG	CC	GT
EUGENDA	case	10.08	CC	TT	CC	GG
EUGENDA	case	10.6	AC	GT	CC	GT
EUGENDA	case	4.65	AC	GT	CC	GT
EUGENDA	case	2.36	AC	GT	CC	GT
EUGENDA	case	3.43	CC	TT	CC	GT
EUGENDA	case	17.67	CC	TT	CC	GG
EUGENDA	case	11.04	CC	GT	CC	GT
EUGENDA	case	5.99	CC	TT	CC	GG
EUGENDA	case	9.47	AC	GT	CC	GT
EUGENDA	case	4.75	CC	GG	CC	GT
EUGENDA	case	18.23	CC	GT	CC	GG
EUGENDA	case	8.13	AC	GT	CC	GT
EUGENDA	case	7.69	AC	GT	CC	GT
EUGENDA	case	6.94	AC	GG	CC	GT
EUGENDA	case	7.32	CC	GT	CC	GG
EUGENDA	case	11.56	CC	TT	CC	GG
EUGENDA	case	8.5	CC	GG	CC	TT
EUGENDA	case	10.76	CC	GT	CC	GG
EUGENDA	case	8.07	CC	TT	CT	GG
EUGENDA	case	15.04	AC	GG	CC	GT
EUGENDA	case	6.83	CC	GT	CC	GG
EUGENDA	case	13.94	CC	TT	CT	GG
EUGENDA	case	5.68	CC	GT	CC	GT
EUGENDA	case	1.71	AC	GT	CC	GT
EUGENDA	case	3.25	AC	GT	CC	GT
EUGENDA	case	11.08	CC	GT	CC	GT
EUGENDA	case	10.9	CC	TT	CT	GG
EUGENDA	case	7.28	CC	GT	CC	GT
EUGENDA	case	14.64	CC	GT	CC	GT
EUGENDA	case	4.93	CC	GT	CC	GT
EUGENDA	case	1.74	AA	GG	CC	TT
EUGENDA	case	9.62	CC	TT	CC	GG
EUGENDA	case	8.39	CC	TT	CC	GG
EUGENDA	case	15.26	CC	TT	CC	GG
EUGENDA	case	2.62	AC	GT	CC	GT
EUGENDA	case	8.49	CC	TT	CC	GG
EUGENDA	case	6.09	AC	GT	CC	GG
EUGENDA	case	15.53	CC	TT	CC	GG
EUGENDA	case	4.21	CC	TT	CC	GG
EUGENDA	case	3.41	CC	TT	CC	GG
EUGENDA	case	13.27	CC	GT	CC	GT
EUGENDA	case	13.5	CC	TT	CC	GG
EUGENDA	case	6.11	AC	GG	CC	TT
EUGENDA	case	5.54	CC	TT	CC	GG
EUGENDA	case	4.03	AC	GT	CC	GT
EUGENDA	case	12.28	AC	GT	CC	GG
EUGENDA	case	6.12	CC	GT	CC	GT
EUGENDA	case	8.14	CC	GT	CC	GT
EUGENDA	case	32.61	CC	GT	CC	GG
EUGENDA	case	14.66	CC	GT	CC	GT
EUGENDA	case	3.11	CC	TT	CC	GG
EUGENDA	case	14.48	CC	TT	CT	GG
EUGENDA	case	5.87	CC	TT	CC	GG
EUGENDA	case	7.6	AC	GT	CC	GT
EUGENDA	case	4.91	CC	TT	CC	GG
EUGENDA	case	3.91	AA	GG	CC	GT
EUGENDA	case	12.56	CC	TT	CC	GG
EUGENDA	case	8.05	AC	GG	CC	TT
EUGENDA	case	4.14	AC	GT	CC	GG
EUGENDA	case	2.47	AC	GT	CC	GT
EUGENDA	case	5.85	CC	GT	CC	GG
EUGENDA	case	10.76	CC	TT	CC	GG
EUGENDA	case	4.66	CC	GT	CC	GG
EUGENDA	case	11.46	CC	TT	CC	GG
EUGENDA	control	8.65	AC	GG	CC	GG
EUGENDA	control	2.59	AC	GT	CC	GT
EUGENDA	control	9.86	CC	TT	CC	GG
EUGENDA	control	2.62	AC	GT	CC	GG
EUGENDA	control	7.49	CC	TT	CC	GG
EUGENDA	control	5.38	CC	GG	CC	GG
EUGENDA	control	8.22	AC	GT	CC	GG
EUGENDA	control	3.84	AA	GG	CC	GT
EUGENDA	control	3.32	AC	GT	CC	GG
EUGENDA	control	12.1	AC	GT	CC	GT
EUGENDA	control	3.13	AA	GG	CC	GT
EUGENDA	control	7.67	AC	GT	CC	GG
EUGENDA	control	7.99	AC	GT	CC	GT
EUGENDA	control	19.51	CC	TT	CT	GG
EUGENDA	control	2	AC	GT	CC	GG
EUGENDA	control	7.33	CC	GG	CC	TT
EUGENDA	control	7.44	CC	TT	CC	GG
EUGENDA	control	5.49	AA	GG	CC	GT
EUGENDA	control	4.04	AA	GG	CC	GT
EUGENDA	control	8.48	AC	GT	CC	GG
EUGENDA	control	10.28	CC	GT	CC	GG
EUGENDA	control	8.47	AC	GT	CC	GG
EUGENDA	control	3.78	AA	GG	CC	TT
EUGENDA	control	4.51	AC	GG	CC	GG
EUGENDA	control	10.81	AC	GT	CC	GG
EUGENDA	control	4.29	CC	TT	CC	GG
EUGENDA	control	4.63	AA	GG	CC	GT
EUGENDA	control	3.1	AC	GT	CC	GT
EUGENDA	control	4.7	AC	GT	CC	GG
EUGENDA	control	8.46	AC	GT	CC	GG
EUGENDA	control	2.74	AC	GT	CC	GT
EUGENDA	control	8.7	AC	GT	CC	GG
EUGENDA	control	5.88	AC	GT	CC	GT
EUGENDA	control	2.47	AA	GG	CC	TT
EUGENDA	control	3.97	AC	GG	CC	TT
EUGENDA	control	5.31	AC	GT	CT	GT
EUGENDA	control	5.11	AA	GG	CC	GT
EUGENDA	control	10.98	AC	GT	CC	GG
EUGENDA	control	7.32	AC	GG	CC	GG
EUGENDA	control	7.13	CC	GT	CC	GG
EUGENDA	control	2.21	AA	GG	CC	TT
EUGENDA	control	6.07	CC	TT	CC	GG
EUGENDA	control	6.14	CC	TT	CC	GG
EUGENDA	control	2.17	AA	GG	CC	GG
EUGENDA	control	7.53	AC	GT	CC	GT
EUGENDA	control	14.42	CC	GT	CC	GT
EUGENDA	control	9.43	AC	GG	CC	GT
EUGENDA	control	3.09	AA	GG	CC	TT
EUGENDA	control	11.45	AC	GT	CC	GG
EUGENDA	control	2.18	AC	GT	CC	GT
EUGENDA	control	4.79	AC	GG	CC	TT
EUGENDA	control	8.99	CC	GT	CC	GG
EUGENDA	control	5.29	AC	GG	CC	GT
EUGENDA	control	4.02	AC	GT	CC	GT
EUGENDA	control	2.88	AA	GG	CC	TT
EUGENDA	control	5.58	AC	GG	CC	TT
EUGENDA	control	4.82	AA	GG	CC	GG
EUGENDA	control	9.48	AC	GT	CC	GG
EUGENDA	control	3.99	AA	GG	CC	GT
EUGENDA	control	3.31	AA	GG	CC	GG
EUGENDA	control	4.15	AC	GG	CC	TT
EUGENDA	control	6.01	CC	TT	CC	GG
EUGENDA	control	10.04	AC	GT	CC	GG
EUGENDA	control	8.94	AC	GT	CC	GG
EUGENDA	control	10.25	AC	GG	CC	GT
EUGENDA	control	7.75	CC	GT	CC	GT
EUGENDA	control	2	AA	GG	CC	TT
EUGENDA	control	10.86	CC	GT	CC	GT
EUGENDA	control	7.22	CC	TT	CC	GG
EUGENDA	control	3	CC	TT	CC	GG
EUGENDA	control	5.03	AC	GG	CC	GT
EUGENDA	control	6.24	AA	GG	CC	GG
EUGENDA	control	5.39	AC	GT	CT	GT
EUGENDA	control	2.21	AA	GG	CC	TT
EUGENDA	control	4.58	AC	GG	CC	GT
EUGENDA	control	9.55	AC	GT	CT	GG
EUGENDA	control	4.29	CC	TT	CC	GG
EUGENDA	control	9.02	AC	GG	CC	GT
EUGENDA	control	8.77	AC	GT	CC	GT
EUGENDA	control	9.14	CC	TT	CC	GG
EUGENDA	control	6.21	AC	GT	CC	GT
EUGENDA	control	12.5	CC	GT	CC	GG
EUGENDA	control	7.47	AC	GT	CT	GT
EUGENDA	control	6.89	AC	GG	CC	TT
EUGENDA	control	4.63	AC	GT	CT	GG
EUGENDA	control	7.93	AC	GT	CC	GT
EUGENDA	control	2.54	AC	GT	CC	GT
EUGENDA	control	3.91	AA	GG	CC	GT
EUGENDA	control	2.98	AC	GT	CC	GT
EUGENDA	control	2.11	AA	GG	CC	TT
EUGENDA	control	5.41	CC	GT	CC	GT
EUGENDA	control	4.06	AC	GT	CC	GT
EUGENDA	control	5.07	AC	GG	CC	TT
EUGENDA	control	5.69	AA	GG	CC	GG
EUGENDA	control	3.59	AA	GG	CC	TT
EUGENDA	control	16.11	CC	TT	CC	GG
EUGENDA	control	3.55	AA	GG	CC	GT
EUGENDA	control	10.31	CC	GT	CC	GT
EUGENDA	control	6.61	AC	GG	CC	TT
EUGENDA	control	13.71	CC	GT	CC	GT
EUGENDA	control	6.14	CC	GT	CC	GT
EUGENDA	control	14.7	CC	GT	CT	GT
EUGENDA	control	7.31	AC	GT	CC	GG
EUGENDA	control	9.57	CC	GG	CC	GT
EUGENDA	control	9.37	AC	GT	CT	GT
EUGENDA	control	2.55	AA	GG	CC	TT
EUGENDA	control	7.06	AC	GT	CT	GT
EUGENDA	control	3.62	CC	TT	CC	GG
EUGENDA	control	6.84	CC	GG	CC	TT
EUGENDA	control	10.84	AC	GT	CT	GG
EUGENDA	control	5.43	AC	GT	CC	GT
EUGENDA	control	3.13	AA	GG	CC	TT
EUGENDA	control	6.06	AC	GT	CC	GT
EUGENDA	control	2.02	AC	GT	CC	GG
EUGENDA	control	9.56	CC	TT	CC	GG
EUGENDA	control	7.22	AC	GT	CC	GT
EUGENDA	control	3.64	AC	GT	CT	GT
EUGENDA	control	6.51	AC	GT	CC	GG
EUGENDA	control	15.77	AC	GG	CC	GT
EUGENDA	control	5.04	CC	TT	CC	GG
EUGENDA	control	5.19	AC	GG	CC	TT
EUGENDA	control	10.41	AC	GG	CC	GG
EUGENDA	control	8.3	CC	GT	CC	GT
EUGENDA	control	9.16	AC	GT	CT	GT
EUGENDA	control	2.15	CC	TT	CC	GG
EUGENDA	control	4.67	AC	GT	CC	GG
EUGENDA	control	4.15	CC	GT	CC	GT
EUGENDA	control	11.48	CC	TT	CC	GG
EUGENDA	control	11.31	AC	GT	CT	GG
EUGENDA	control	5.16	AC	GT	CT	GG
EUGENDA	control	4.33	AC	GT	CC	GT
EUGENDA	control	9.62	CC	GT	CT	GT
EUGENDA	control	6.27	AC	GG	CC	TT
EUGENDA	control	4.08	AC	GG	CC	TT
EUGENDA	control	5.1	AC	GT	CC	GT
EUGENDA	control	6.48	AC	GG	CC	TT
EUGENDA	control	13.57	CC	TT	CC	GG
EUGENDA	control	4.42	AA	GG	CC	TT
EUGENDA	control	4.79	AC	GG	CC	TT
EUGENDA	control	5.43	AC	GG	CC	TT
EUGENDA	control	11.3	AC	GG	CC	GT
EUGENDA	control	3.6	AC	GG	CC	TT
EUGENDA	control	4.24	AC	GG	CC	TT
EUGENDA	control	14.36	CC	GT	CC	GG
EUGENDA	control	7.72	CC	GG	CC	TT
EUGENDA	control	11.14	CC	TT	CT	GG
EUGENDA	control	10.34	AC	GT	CC	GG
EUGENDA	control	2.64	AA	GG	CC	GT
EUGENDA	control	13.95	CC	GT	CC	GG

## Sheet: Figure 4
The summary statistics for the GWAS meta-analyses of FHR-4 and FH levels are available through the UCL Research Data Repository at https://rdr.ucl.ac.uk/, DOI: 10.5522/04/11396565

## Sheet: Figure 5A
	IAMDGC study	Cambridge and EUGENDA meta-analysis
	Association with AMD	Association with AMD	Association with FHR-4 levels	Association with FH levels
	OR	OR	Beta	Beta
Haplotype	(95 % CI)	(95 % CI)	(95 % CI)	(95 % CI)
H1	1	1	0	0
	Reference	Reference	Reference	Reference
H2	0.36	0.35	-0.49	-0.02
	(0.34; 0.38)	(0.26; 0.46)	(-0.56; -0.42)	(-0.05; 0.01)
H3	0.3	0.28	-0.25	0.07
	(0.29; 0.32)	(0.20; 0.39)	(-0.33; -0.17)	(0.04; 0.11)
H4	0.68	0.7	0.03	-0.04
	(0.64; 0.71)	(0.51; 0.94)	(-0.05; 0.10)	(-0.07; -0.01)
H5	0.59	0.6	0.13	-0.01
	(0.55; 0.63)	(0.41; 0.87)	(0.04; 0.23)	(-0.05; 0.03)
H6	1.39	1.13	0.26	-0.07
	(1.27; 1.53)	(0.59; 2.16)	(0.12; 0.39)	(-0.12; -0.02)
H7	0.44	0.49	-0.42	0.06
	(0.39; 0.48)	(0.24; 1.02)	(-0.59; -0.25)	(-0.01; 0.13)
H8	0.99	0.7	-0.36	0.03
	(0.86; 1.13)	(0.32; 1.52)	(-0.58; -0.13)	(-0.05; 0.11)
H9	1.54	1.99	0.11	-0.02
	(1.34; 1.78)	(0.75; 5.30)	(-0.09; 0.31)	(-0.10; 0.06)

## Sheet: Figure 6A
	IAMDGC study	Cambridge and EUGENDA meta-analysis
	Association with AMD	Association with AMD	Association with FHR-4 levels	Association with FH levels
	OR	OR	Beta	Beta
Haplotype	(95 % CI)	(95 % CI)	(95 % CI)	(95 % CI)
H1*	1	1	0	0
	Reference	Reference	Reference	Reference
H2*	0.39	0.39	-0.52	-0.01
	(0.37; 0.41)	(0.30; 0.50)	(-0.58; -0.46)	(-0.04; 0.01)
H3*	0.75	0.77	-0.06	-0.03
	(0.72; 0.79)	(0.58; 1.01)	(-0.13; 0.02)	(-0.06; -0.0001)
H4*	0.32	0.31	-0.3	0.08
	(0.31; 0.34)	(0.23; 0.42)	(-0.37; -0.22)	(0.05; 0.11)

[truncated: 8 more sheets: Figure 6B, Supplementary Figure 2A, Suplementary Figure 5, Supplementary Figure 6, Supplementary Figure 7A-D, Supplementary Figure 8, Supplementary Figure 10A , Supplementary Figure 11]
